# Supplementary material for: Interaction Between PRDM14 and CBFA2T2 Supports Pluripotency and Proliferation in Germ Cell Tumors
Source: Cancers (Basel). 2026 Jun 27;18(13):2090. doi: 10.3390/cancers18132090 (PMC13360423; doi:10.3390/cancers18132090)
Supplement: Supplementary file 1 [file cancers-18-02090-s001.zip]

Archive with 10 entries (9 files):
- cancers-4364671 Original Images/
- cancers-4364671 Original Images/Figure 1C CBFA2T2.pdf
- cancers-4364671 Original Images/Figure 1C GAPDH.pdf
- cancers-4364671 Original Images/Figure 1C PRDM14.pdf
- cancers-4364671 Original Images/Figure 2D NEC8 CB IP.pdf
- cancers-4364671 Original Images/Figure 2D NEC8 PR IP.pdf
- cancers-4364671 Original Images/Figure 2E NCCIT CB IP.pdf
- cancers-4364671 Original Images/‌Figure 2E NCCIT PR IP.pdf
- Supplementary figures.pdf
- Supplementary Table S1.xlsx
