# Supplementary material for: Interaction Between PRDM14 and CBFA2T2 Supports Pluripotency and Proliferation in Germ Cell Tumors
Source: Cancers (Basel). 2026 Jun 27;18(13):2090. doi: 10.3390/cancers18132090 (PMC13360423; doi:10.3390/cancers18132090)
Supplement: Supplementary file 1 [file cancers-18-02090-s001.zip › Supplementary Table S1.xlsx]

## Sheet: Differential Expression
ENSG ID	Gene Name	NEC8									NCCIT									ChIP-seq, NCCIT
		siPRDM14 (PR3-KD)					siCBFA2T2 (CB1-KD)				siPRDM14 (PR3-KD)					siCBFA2T2 (CB1-KD)				PRDM14 Bound	CBFA2T2 Bound	Bound by Both
		WT NEC8 Mean Counts	Log2FC	Log2FC Std.Er.	p-value	FDR adjusted p-value	Log2FC	Log2FC Std.Er.	p-value	FDR adjusted p-value	WT NCCIT Mean Counts	Log2FC	Log2FC Std.Er.	p-value	FDR adjusted p-value	Log2FC	Log2FC Std.Er.	p-value	FDR adjusted p-value
ENSG00000174721	FGFBP3	1187.07	4.302	0.325	4.853e-40	6.014e-37	3.87	0.326	1.83e-32	1.274e-28	4025.05	2.576	0.149	2.182e-67	2.682e-64	3.99	0.148	2.951e-160	5.204e-156	FALSE	FALSE	FALSE
ENSG00000165588	OTX2	1347.87	4.068	0.207	3.854e-86	6.27e-82	2.577	0.209	5.837e-35	8.127e-31	3213.32	3.042	0.211	3.227e-47	1.7e-44	2.448	0.211	4.147e-31	3.482e-28	FALSE	FALSE	FALSE
ENSG00000188042	ARL4C	499.031	4.375	0.346	1.503e-36	1.448e-33	2.623	0.352	9.476e-14	9.424e-11	1566.03	2.968	0.193	2.645e-53	1.951e-50	3.203	0.193	7.354e-62	6.484e-58	TRUE	TRUE	TRUE
ENSG00000104332	SFRP1	1839.75	4.255	0.24	3.25e-70	1.88e-66	2.589	0.242	9.249e-27	4.293e-23	3246.94	1.279	0.172	1.052e-13	4.576e-12	1.755	0.172	1.753e-24	9.974e-22	TRUE	TRUE	TRUE
ENSG00000090776	EFNB1	4069.47	2.552	0.199	1.055e-37	1.076e-34	1.459	0.199	2.509e-13	2.152e-10	13352.4	2.732	0.145	7.839e-79	1.606e-75	2.36	0.145	3.285e-59	1.931e-55	TRUE	TRUE	TRUE
ENSG00000113657	DPYSL3	23162.6	2.323	0.228	1.794e-24	5.986e-22	1.846	0.228	5.062e-16	8.81e-13	79749.3	0.898	0.124	3.586e-13	1.489e-11	1.328	0.124	6.16e-27	4.345e-24	TRUE	FALSE	FALSE
ENSG00000131914	LIN28A	17851.2	1.605	0.168	1.497e-21	3.557e-19	1.196	0.168	1.252e-12	7.926e-10	29742.8	2.167	0.132	1.765e-60	1.713e-57	1.97	0.132	2.623e-50	9.251e-47	FALSE	FALSE	FALSE
ENSG00000116871	MAP7D1	4162.69	1.981	0.182	1.613e-27	8.228e-25	1.272	0.183	3.262e-12	1.975e-09	17262.8	2.138	0.147	5.714e-48	3.293e-45	1.849	0.147	2.561e-36	3.473e-33	TRUE	TRUE	TRUE
ENSG00000137203	TFAP2A	1147.39	7.533	0.384	7.228e-86	6.27e-82	2.769	0.399	4.055e-12	2.353e-09	8510.77	4.258	0.156	1.729e-164	3.189e-160	2.387	0.156	1.172e-52	5.167e-49	TRUE	FALSE	FALSE
ENSG00000241697	TMEFF1	937.053	2.028	0.217	9.865e-21	2.223e-18	1.428	0.218	6.153e-11	3.173e-08	2170.32	2.248	0.191	8.1e-32	1.556e-29	1.513	0.192	3.331e-15	5.816e-13	FALSE	FALSE	FALSE
ENSG00000151914	DST	1979.63	1.88	0.191	8.703e-23	2.475e-20	1.393	0.192	4.382e-13	3.389e-10	5690.78	0.935	0.149	3.314e-10	9.375e-09	1.014	0.149	9.531e-12	1e-09	TRUE	FALSE	FALSE
ENSG00000134686	PHC2	1506.53	2.581	0.23	4.149e-29	2.399e-26	1.445	0.232	4.571e-10	2.053e-07	5967.53	2.541	0.161	5.199e-56	4.566e-53	2.038	0.161	1.431e-36	2.103e-33	TRUE	TRUE	TRUE
ENSG00000227051	C14orf132	358.564	2.184	0.3	3.235e-13	2.954e-11	1.952	0.301	8.742e-11	4.347e-08	584.662	1.589	0.219	4.177e-13	1.72e-11	1.352	0.22	7.939e-10	5.957e-08	FALSE	FALSE	FALSE
ENSG00000141449	GREB1L	336.732	4.658	0.381	2.722e-34	2.249e-31	2.388	0.394	1.364e-09	5.586e-07	1190.09	2.922	0.233	4.385e-36	1.172e-33	1.868	0.234	1.511e-15	2.865e-13	FALSE	FALSE	FALSE
ENSG00000043355	ZIC2	4447.09	1.719	0.221	8.028e-15	9.54e-13	1.268	0.221	1.036e-08	3.206e-06	6856.06	0.862	0.135	1.832e-10	5.415e-09	1.208	0.135	4.134e-19	1.325e-16	TRUE	FALSE	FALSE
ENSG00000240694	PNMA2	868.595	1.62	0.231	2.309e-12	1.898e-10	1.491	0.232	1.253e-10	6.015e-08	3173.39	1.016	0.178	1.201e-08	2.63e-07	1.373	0.178	1.284e-14	2.04e-12	FALSE	FALSE	FALSE
ENSG00000169855	ROBO1	1450.01	2.026	0.205	5.243e-23	1.516e-20	1.883	0.206	5.427e-20	1.889e-16	4602.05	0.82	0.146	1.845e-08	3.925e-07	1.225	0.146	4.017e-17	9.975e-15	FALSE	FALSE	FALSE
ENSG00000148948	LRRC4C	72.139	5.541	0.83	2.467e-11	1.712e-09	6.054	0.828	2.628e-13	2.152e-10	321.418	1.635	0.291	1.884e-08	4.003e-07	3.48	0.285	2.235e-34	2.463e-31	TRUE	FALSE	FALSE
ENSG00000149557	FEZ1	1445.82	2.993	0.261	1.643e-30	1.097e-27	1.935	0.263	1.724e-13	1.6e-10	5775.86	0.986	0.176	2.128e-08	4.489e-07	1.569	0.176	4.56e-19	1.436e-16	TRUE	FALSE	FALSE
ENSG00000140455	USP3	1512.8	1.196	0.206	6.797e-09	2.862e-07	1.163	0.206	1.786e-08	4.876e-06	1979.34	0.917	0.158	5.764e-09	1.324e-07	1.694	0.157	3.539e-27	2.6e-24	TRUE	TRUE	TRUE
ENSG00000152127	MGAT5	1542.04	1.915	0.228	4.292e-17	6.649e-15	1.286	0.229	1.898e-08	5.081e-06	5385.07	0.816	0.144	1.331e-08	2.895e-07	0.871	0.144	1.339e-09	9.519e-08	FALSE	FALSE	FALSE
ENSG00000185818	NAT8L	1143.73	1.138	0.202	1.846e-08	7.132e-07	1.142	0.202	1.66e-08	4.717e-06	1102.97	1.289	0.21	8.38e-10	2.199e-08	1.434	0.21	8.824e-12	9.374e-10	FALSE	FALSE	FALSE
ENSG00000115112	TFCP2L1	3416.17	-1.896	0.173	5.642e-28	2.966e-25	-1.025	0.172	2.535e-09	9.54e-07	430.572	-2.095	0.244	8.982e-18	5.833e-16	-1.304	0.24	5.611e-08	2.811e-06	FALSE	FALSE	FALSE
ENSG00000106538	RARRES2	3560.85	2.33	0.189	7.314e-35	6.345e-32	1.58	0.19	9.163e-17	2.126e-13	13502.1	0.735	0.136	6.507e-08	1.262e-06	1.046	0.136	1.421e-14	2.217e-12	FALSE	FALSE	FALSE
ENSG00000176887	SOX11	1521.77	2.549	0.226	1.382e-29	8.562e-27	1.521	0.228	2.335e-11	1.25e-08	4926.32	1.628	0.137	1.909e-32	3.786e-30	0.742	0.138	7.17e-08	3.522e-06	TRUE	TRUE	TRUE
ENSG00000143321	HDGF	6559.1	1.034	0.176	3.858e-09	1.721e-07	0.947	0.176	7.083e-08	1.617e-05	10336.2	0.817	0.139	3.874e-09	9.16e-08	0.923	0.139	2.73e-11	2.616e-09	TRUE	TRUE	TRUE
ENSG00000106571	GLI3	449.618	2.341	0.262	4.765e-19	8.985e-17	1.565	0.265	3.75e-09	1.305e-06	1171.12	1.223	0.215	1.354e-08	2.937e-07	1.156	0.216	8.291e-08	3.973e-06	TRUE	TRUE	TRUE
ENSG00000184481	FOXO4	987.946	1.609	0.222	4.297e-13	3.823e-11	1.226	0.223	3.716e-08	9.076e-06	797.024	2.269	0.267	1.75e-17	1.109e-15	1.425	0.268	1.052e-07	4.921e-06	FALSE	FALSE	FALSE
ENSG00000180340	FZD2	369.57	2.663	0.279	1.193e-21	2.875e-19	1.478	0.283	1.689e-07	3.509e-05	990.264	1.291	0.188	5.994e-12	2.159e-10	1.804	0.187	5.523e-22	2.265e-19	TRUE	TRUE	TRUE
ENSG00000239713	APOBEC3G	713.69	-2.869	0.246	2.467e-31	1.712e-28	-1.244	0.238	1.715e-07	3.511e-05	235.768	-1.672	0.303	3.584e-08	7.279e-07	-2.098	0.309	1.111e-11	1.132e-09	FALSE	FALSE	FALSE
ENSG00000177565	TBL1XR1	3410.2	1.437	0.172	5.331e-17	8.185e-15	0.88	0.172	3.106e-07	5.844e-05	7391.64	0.907	0.162	2.052e-08	4.339e-07	1.023	0.162	2.559e-10	2.118e-08	FALSE	TRUE	FALSE
ENSG00000116106	EPHA4	574.142	2.849	0.277	8.167e-25	2.892e-22	1.436	0.281	3.311e-07	6.066e-05	2395.79	0.97	0.159	1.184e-09	3.05e-08	1.02	0.16	1.631e-10	1.41e-08	TRUE	TRUE	TRUE
ENSG00000163435	ELF3	3556.62	-2.32	0.199	1.478e-31	1.115e-28	-0.997	0.197	4.317e-07	7.344e-05	291.452	-2.324	0.277	5.169e-17	3.105e-15	-1.551	0.272	1.153e-08	6.708e-07	FALSE	FALSE	FALSE
ENSG00000178531	CTXN1	415.488	1.679	0.311	6.466e-08	2.187e-06	1.574	0.311	4.095e-07	7.126e-05	1227.6	2.301	0.19	7.791e-34	1.731e-31	1.617	0.191	2.344e-17	6.078e-15	FALSE	FALSE	FALSE
ENSG00000184634	MED12	1577.73	1.501	0.195	1.251e-14	1.418e-12	0.982	0.195	5.049e-07	8.369e-05	2381.26	1.371	0.154	5.68e-19	4.076e-17	1.357	0.154	1.415e-18	4.158e-16	TRUE	FALSE	FALSE
ENSG00000277443	MARCKS	1422.74	2.237	0.217	5.714e-25	2.065e-22	1.138	0.219	2.13e-07	4.236e-05	6703.22	1.541	0.149	4.986e-25	6.049e-23	0.762	0.149	3.365e-07	1.406e-05	FALSE	FALSE	FALSE
ENSG00000023171	GRAMD1B	429.035	2.974	0.28	2.478e-26	1.079e-23	2.189	0.283	9.907e-15	1.379e-11	1381.06	0.842	0.168	5.504e-07	9.023e-06	1.226	0.168	2.72e-13	3.552e-11	FALSE	FALSE	FALSE
ENSG00000128594	LRRC4	162.804	2.972	0.412	5.384e-13	4.694e-11	2.082	0.416	5.735e-07	9.284e-05	452.568	2.126	0.289	2.03e-13	8.646e-12	1.628	0.291	2.14e-08	1.161e-06	FALSE	FALSE	FALSE
ENSG00000121207	LRAT	1038.73	-2.353	0.312	5.047e-14	5.091e-12	-1.544	0.31	6.294e-07	0.0001007	1683.03	-3.442	0.19	2.332e-73	3.072e-70	-1.509	0.184	2.269e-16	4.879e-14	FALSE	FALSE	FALSE
ENSG00000110536	PTPMT1	1076.6	1.02	0.208	9.196e-07	2.309e-05	1.156	0.208	2.626e-08	6.647e-06	1392.82	1.064	0.17	3.815e-10	1.064e-08	1.153	0.17	1.187e-11	1.203e-09	TRUE	FALSE	FALSE
ENSG00000180398	MCFD2	2689.85	1.259	0.187	1.621e-11	1.172e-09	0.907	0.187	1.258e-06	0.0001946	3851.57	1.376	0.211	6.554e-11	2.056e-09	1.435	0.211	9.784e-12	1.015e-09	FALSE	FALSE	FALSE
ENSG00000165804	ZNF219	393.488	2.268	0.278	3.262e-16	4.678e-14	1.345	0.281	1.709e-06	0.0002479	1362.75	1.549	0.172	1.847e-19	1.379e-17	1.078	0.172	4.06e-10	3.196e-08	TRUE	FALSE	FALSE
ENSG00000283567	C19orf85	2112.57	-3.37	0.224	3.552e-51	1.233e-47	-1.03	0.219	2.484e-06	0.000342	487.71	-3.857	0.257	7.174e-51	4.9e-48	-2.202	0.241	6.156e-20	2.01e-17	FALSE	FALSE	FALSE
ENSG00000137872	SEMA6D	81.43	3.946	0.789	5.611e-07	1.493e-05	3.759	0.79	1.981e-06	0.0002815	185.267	2.488	0.395	2.924e-10	8.34e-09	2.168	0.396	4.542e-08	2.339e-06	TRUE	TRUE	TRUE
ENSG00000169758	TMEM266	648.578	-1.769	0.233	2.833e-14	3.015e-12	-1.075	0.23	2.899e-06	0.0003844	1006.52	-2.556	0.185	1.964e-43	7.546e-41	-2.27	0.184	7.166e-35	8.424e-32	FALSE	FALSE	FALSE
ENSG00000130147	SH3BP4	3728.04	1.849	0.19	2.543e-22	6.893e-20	0.89	0.191	3.15e-06	0.0004099	9569.28	1.092	0.135	7.048e-16	3.845e-14	0.994	0.135	2.097e-13	2.823e-11	FALSE	TRUE	FALSE
ENSG00000171552	BCL2L1	3183.97	-1.591	0.187	1.748e-17	2.834e-15	-1.059	0.186	1.328e-08	4.018e-06	2608.19	-0.723	0.152	2.097e-06	3.045e-05	-0.737	0.153	1.36e-06	4.864e-05	TRUE	FALSE	FALSE
ENSG00000180730	SHISA2	102.006	2.348	0.473	6.838e-07	1.765e-05	2.389	0.473	4.401e-07	7.382e-05	308.243	1.607	0.343	2.874e-06	4.067e-05	2.688	0.341	3.007e-15	5.303e-13	TRUE	TRUE	TRUE
ENSG00000126016	AMOT	468.741	3.165	0.361	1.761e-18	3.15e-16	2.061	0.364	1.447e-08	4.24e-06	1791.16	0.908	0.197	3.924e-06	5.413e-05	0.975	0.197	7.259e-07	2.771e-05	TRUE	TRUE	TRUE
ENSG00000161682	FAM171A2	286.895	1.824	0.302	1.5e-09	7.229e-08	1.385	0.304	5.22e-06	0.0006159	2621.43	1.157	0.149	8.174e-15	4.052e-13	1.074	0.149	5.893e-13	7.167e-11	FALSE	FALSE	FALSE
ENSG00000066735	KIF26A	2383.58	2.175	0.224	2.621e-22	6.995e-20	1.318	0.225	4.506e-09	1.494e-06	19295.3	0.749	0.128	5.318e-09	1.229e-07	0.582	0.128	5.74e-06	0.0001676	FALSE	FALSE	FALSE
ENSG00000084628	NKAIN1	695.176	1.223	0.252	1.272e-06	3.048e-05	1.198	0.253	2.105e-06	0.0002961	1435.87	0.799	0.171	3.067e-06	4.307e-05	1.243	0.171	3.565e-13	4.588e-11	TRUE	TRUE	TRUE
ENSG00000173890	GPR160	493.591	-2.733	0.267	1.671e-24	5.686e-22	-1.162	0.257	6.446e-06	0.0007067	133.218	-2.149	0.407	1.323e-07	2.408e-06	-2.021	0.407	7.044e-07	2.706e-05	FALSE	FALSE	FALSE
ENSG00000290792	ENSG00000290792	220.569	2.979	0.398	7.302e-14	7.198e-12	1.786	0.407	1.155e-05	0.001133	701.451	2.3	0.224	8.07e-25	9.48e-23	1.893	0.225	3.654e-17	9.337e-15	FALSE	FALSE	FALSE
ENSG00000108819	PPP1R9B	1119.87	1.07	0.203	1.29e-07	4.062e-06	0.876	0.203	1.587e-05	0.001483	3101.49	0.813	0.158	2.537e-07	4.418e-06	1.15	0.158	2.955e-13	3.832e-11	FALSE	FALSE	FALSE
ENSG00000169554	ZEB2	620.087	2.399	0.298	8.21e-16	1.104e-13	1.311	0.303	1.511e-05	0.001431	2227.06	1.397	0.201	3.924e-12	1.45e-10	0.953	0.202	2.307e-06	7.621e-05	FALSE	FALSE	FALSE
ENSG00000075388	FGF4	2550.74	-1.8	0.198	9.216e-20	1.999e-17	-0.842	0.197	1.864e-05	0.001707	1840.52	-2.487	0.18	2.081e-43	7.832e-41	-0.967	0.177	4.82e-08	2.456e-06	TRUE	FALSE	FALSE
ENSG00000138166	DUSP5	2847.78	-2.051	0.185	1.074e-28	6.011e-26	-0.807	0.183	1.034e-05	0.001043	597.742	-1.03	0.235	1.13e-05	0.0001376	-1.344	0.236	1.306e-08	7.499e-07	TRUE	FALSE	FALSE
ENSG00000107882	SUFU	710.628	1.788	0.22	4.153e-16	5.81e-14	0.94	0.222	2.227e-05	0.001975	1683.86	1.439	0.17	2.778e-17	1.708e-15	1.094	0.171	1.466e-10	1.286e-08	TRUE	TRUE	TRUE
ENSG00000140545	MFGE8	11851.3	2.532	0.225	2.35e-29	1.406e-26	1.262	0.225	2.116e-08	5.456e-06	10479.8	0.589	0.139	2.329e-05	0.0002612	1.091	0.139	4.432e-15	7.373e-13	TRUE	TRUE	TRUE
ENSG00000099617	EFNA2	291.141	1.41	0.29	1.186e-06	2.866e-05	1.307	0.291	7.09e-06	0.0007652	1180.44	0.78	0.181	1.549e-05	0.0001822	1.021	0.18	1.524e-08	8.612e-07	TRUE	FALSE	FALSE
ENSG00000261308	FIGNL2	377.679	3.656	0.296	4.922e-35	4.494e-32	1.3	0.308	2.467e-05	0.002133	4510.66	2.698	0.19	6.294e-46	2.902e-43	1.113	0.19	5.016e-09	3.234e-07	FALSE	FALSE	FALSE
ENSG00000152952	PLOD2	1519.93	-1.536	0.199	1.114e-14	1.271e-12	-0.878	0.198	8.944e-06	0.0009434	671.178	-0.932	0.216	1.573e-05	0.0001847	-1.26	0.217	6.998e-09	4.3e-07	FALSE	FALSE	FALSE
ENSG00000292348	CD99	581.992	1.294	0.244	1.21e-07	3.838e-06	1.027	0.245	2.855e-05	0.002352	1290.94	1.736	0.249	3.404e-12	1.268e-10	1.832	0.25	2.12e-13	2.831e-11	FALSE	FALSE	FALSE
ENSG00000198795	ZNF521	359.988	2.202	0.33	2.623e-11	1.806e-09	1.385	0.334	3.348e-05	0.002649	652.17	2.043	0.217	5.158e-21	4.445e-19	1.641	0.218	5.521e-14	8.046e-12	TRUE	FALSE	FALSE
ENSG00000122884	P4HA1	1228.51	-1.022	0.203	4.524e-07	1.238e-05	-0.834	0.202	3.763e-05	0.00296	879.184	-1.059	0.198	8.608e-08	1.62e-06	-1.572	0.2	3.804e-15	6.512e-13	FALSE	FALSE	FALSE
ENSG00000176022	B3GALT6	553.671	1.349	0.254	1.078e-07	3.47e-06	1.07	0.255	2.728e-05	0.002302	2711.75	0.663	0.152	1.335e-05	0.00016	0.749	0.152	8.846e-07	3.319e-05	TRUE	TRUE	TRUE
ENSG00000183496	MEX3B	420.473	1.39	0.29	1.628e-06	3.822e-05	1.17	0.291	5.814e-05	0.004151	1331.28	1.7	0.171	3.203e-23	3.395e-21	1.102	0.172	1.602e-10	1.391e-08	TRUE	FALSE	FALSE
ENSG00000242808	SOX2-OT	2439.44	2.291	0.218	8.526e-26	3.522e-23	1.048	0.22	1.905e-06	0.0002734	9077.52	1.144	0.146	3.894e-15	1.995e-13	0.583	0.146	6.337e-05	0.00122	FALSE	FALSE	FALSE
ENSG00000114021	NIT2	1671.38	-1.383	0.201	6.103e-12	4.664e-10	-0.797	0.2	6.821e-05	0.004721	1574.15	-1.497	0.177	2.41e-17	1.497e-15	-0.885	0.176	4.843e-07	1.954e-05	FALSE	FALSE	FALSE
ENSG00000135414	GDF11	906.479	1.697	0.21	5.43e-16	7.477e-14	1.269	0.21	1.591e-09	6.328e-07	2000.43	0.956	0.192	6.109e-07	9.944e-06	0.761	0.192	7.243e-05	0.001364	FALSE	FALSE	FALSE
ENSG00000152102	FAM168B	3340.82	1.116	0.187	2.324e-09	1.078e-07	0.741	0.187	7.537e-05	0.005169	6462.1	1.187	0.172	4.689e-12	1.702e-10	1.104	0.172	1.285e-10	1.145e-08	FALSE	FALSE	FALSE
ENSG00000015153	YAF2	338.298	2.184	0.299	2.988e-13	2.772e-11	1.193	0.303	8.237e-05	0.005453	1119.96	1.064	0.206	2.368e-07	4.143e-06	1.623	0.205	2.654e-15	4.727e-13	FALSE	FALSE	FALSE
ENSG00000181588	MEX3D	1748.8	0.888	0.199	7.787e-06	0.0001516	0.779	0.199	8.912e-05	0.005771	9131.94	1.218	0.137	6.007e-19	4.283e-17	1.009	0.137	1.863e-13	2.527e-11	FALSE	FALSE	FALSE
ENSG00000249242	TMEM150C	430.168	2.523	0.267	3.599e-21	8.439e-19	1.062	0.272	9.742e-05	0.006222	921.196	2.15	0.19	1.535e-29	2.573e-27	0.888	0.193	4.191e-06	0.0001274	FALSE	FALSE	FALSE
ENSG00000160613	PCSK7	1015.27	1.323	0.213	4.863e-10	2.541e-08	0.903	0.213	2.329e-05	0.002026	2875.85	0.694	0.156	8.499e-06	0.0001071	0.619	0.156	7.204e-05	0.00136	FALSE	FALSE	FALSE
ENSG00000105810	CDK6	667.305	-1.543	0.243	2.352e-10	1.329e-08	-1.16	0.242	1.691e-06	0.0002478	597.937	-0.978	0.213	4.244e-06	5.768e-05	-0.827	0.213	0.0001011	0.001815	TRUE	FALSE	FALSE
ENSG00000118777	ABCG2	3390.4	-3.037	0.198	6.617e-53	2.87e-49	-1.48	0.196	4.428e-14	4.743e-11	62.229	-2.405	0.554	1.417e-05	0.0001686	-2.128	0.551	0.0001124	0.001964	FALSE	FALSE	FALSE
ENSG00000177732	SOX12	1619.99	1.01	0.208	1.224e-06	2.946e-05	0.81	0.208	0.0001016	0.006429	6449.37	0.668	0.162	3.9e-05	0.0004107	1.035	0.162	1.859e-10	1.584e-08	TRUE	FALSE	FALSE
ENSG00000250510	GPR162	130.94	2.499	0.418	2.164e-09	1.009e-07	1.622	0.424	0.000133	0.00778	517.526	1.018	0.23	9.474e-06	0.0001179	1.233	0.23	7.87e-08	3.802e-06	FALSE	FALSE	FALSE
ENSG00000140350	ANP32A	7665.54	0.974	0.175	2.561e-08	9.475e-07	0.663	0.175	0.0001509	0.008436	10108	0.662	0.133	6.74e-07	1.088e-05	0.723	0.133	5.597e-08	2.811e-06	TRUE	FALSE	FALSE
ENSG00000128602	SMO	1094.56	1.318	0.211	4.174e-10	2.235e-08	0.804	0.212	0.0001466	0.008337	2301.28	1.094	0.162	1.267e-11	4.352e-10	0.718	0.162	9.37e-06	0.0002526	FALSE	FALSE	FALSE
ENSG00000092445	TYRO3	702.313	1.685	0.234	5.764e-13	4.975e-11	0.891	0.236	0.0001587	0.008695	1980.16	0.747	0.162	3.756e-06	5.204e-05	0.981	0.161	1.246e-09	8.965e-08	FALSE	FALSE	FALSE
ENSG00000156475	PPP2R2B	860.934	1.779	0.286	4.809e-10	2.52e-08	2.18	0.285	2.243e-14	2.839e-11	5819.78	-0.567	0.151	0.0001712	0.001514	1.044	0.15	3.504e-12	3.986e-10	TRUE	FALSE	FALSE
ENSG00000117519	CNN3	5239.3	0.999	0.174	9.237e-09	3.753e-07	0.661	0.174	0.0001467	0.008337	10628.3	0.634	0.133	1.814e-06	2.661e-05	0.562	0.133	2.338e-05	0.0005428	TRUE	FALSE	FALSE
ENSG00000152518	ZFP36L2	2315.22	-1.231	0.185	2.587e-11	1.788e-09	-0.862	0.184	2.875e-06	0.0003844	2733.7	-0.593	0.155	0.0001272	0.001162	-0.634	0.155	4.374e-05	0.0009	TRUE	FALSE	FALSE
ENSG00000175130	MARCKSL1	12460.5	0.935	0.196	1.774e-06	4.114e-05	0.726	0.196	0.0002065	0.01061	27183.4	1.061	0.139	2.656e-14	1.253e-12	0.935	0.139	1.961e-11	1.921e-09	TRUE	TRUE	TRUE
ENSG00000105576	TNPO2	3255.96	1.165	0.183	1.818e-10	1.051e-08	0.766	0.183	2.842e-05	0.002352	4933.86	0.824	0.14	4.041e-09	9.519e-08	0.525	0.14	0.0001822	0.002911	TRUE	TRUE	TRUE
ENSG00000137831	UACA	1647.92	-1.123	0.189	2.857e-09	1.304e-07	-0.969	0.189	2.879e-07	5.49e-05	1172.63	-0.699	0.189	0.0002099	0.001801	-0.875	0.189	3.76e-06	0.0001169	FALSE	FALSE	FALSE
ENSG00000248329	APELA	398.5	-1.297	0.348	0.0001971	0.002321	-1.49	0.352	2.301e-05	0.002026	984.529	-2.898	0.235	5.707e-35	1.385e-32	-1.218	0.229	1.081e-07	5.015e-06	FALSE	FALSE	FALSE
ENSG00000106689	LHX2	267.285	2.086	0.351	2.685e-09	1.236e-07	2.102	0.351	2.101e-09	8.126e-07	1148.2	0.687	0.186	0.0002252	0.001916	1.486	0.185	1.004e-15	1.945e-13	TRUE	TRUE	TRUE
ENSG00000006607	FARP2	658.837	1.272	0.238	8.627e-08	2.829e-06	0.881	0.239	0.0002251	0.01139	1128.52	1.149	0.195	4.103e-09	9.627e-08	0.993	0.196	3.943e-07	1.621e-05	FALSE	FALSE	FALSE
ENSG00000042493	CAPG	2939.18	-1.802	0.187	6.921e-22	1.691e-19	-0.687	0.186	0.000226	0.0114	1895.88	-1.459	0.164	5.499e-19	3.962e-17	-0.677	0.163	3.253e-05	0.0007073	FALSE	FALSE	FALSE
ENSG00000149480	MTA2	4090.2	1.275	0.175	3.05e-13	2.8e-11	0.905	0.175	2.387e-07	4.616e-05	7508.23	0.518	0.142	0.0002799	0.002292	0.983	0.142	5.06e-12	5.508e-10	TRUE	FALSE	FALSE
ENSG00000175274	TP53I11	376.009	1.018	0.265	0.0001208	0.001543	1.001	0.265	0.0001601	0.008708	1563.88	0.963	0.18	8.665e-08	1.627e-06	1.069	0.18	2.882e-09	1.947e-07	FALSE	FALSE	FALSE
ENSG00000152284	TCF7L1	1958.92	2.128	0.22	4.588e-22	1.171e-19	1.305	0.221	3.681e-09	1.305e-06	6543.74	0.905	0.175	2.481e-07	4.329e-06	0.637	0.176	0.0002828	0.004178	TRUE	TRUE	TRUE
ENSG00000023902	PLEKHO1	164.345	2.382	0.412	7.545e-09	3.132e-07	1.52	0.419	0.0002887	0.01375	818.801	2.48	0.223	8.608e-29	1.345e-26	1.912	0.224	1.315e-17	3.538e-15	FALSE	FALSE	FALSE
ENSG00000099364	FBXL19	2579.13	0.989	0.177	2.291e-08	8.566e-07	0.682	0.177	0.00012	0.007233	4828.87	0.655	0.15	1.316e-05	0.0001578	0.558	0.15	0.0002079	0.003245	FALSE	FALSE	FALSE
ENSG00000188313	PLSCR1	797.172	-0.946	0.22	1.68e-05	0.0002938	-0.811	0.22	0.000222	0.01128	651.618	-0.969	0.202	1.572e-06	2.342e-05	-0.774	0.202	0.0001243	0.002132	FALSE	FALSE	FALSE
ENSG00000068489	PRR11	3368	1.056	0.204	2.225e-07	6.497e-06	0.756	0.204	0.0002123	0.01083	4810.71	0.596	0.141	2.292e-05	0.0002574	0.537	0.141	0.0001385	0.002332	FALSE	FALSE	FALSE
ENSG00000124570	SERPINB6	2182.94	-1.108	0.18	7.294e-10	3.711e-08	-0.648	0.179	0.0003065	0.01417	1430.43	-0.868	0.189	4.28e-06	5.808e-05	-0.734	0.189	0.0001012	0.001816	FALSE	FALSE	FALSE
ENSG00000132640	BTBD3	1894.31	1.872	0.191	1.322e-22	3.7e-20	0.683	0.193	0.0003954	0.01694	4837.11	1.127	0.159	1.552e-12	6.013e-11	0.686	0.16	1.77e-05	0.0004312	FALSE	FALSE	FALSE
ENSG00000154822	PLCL2	251.18	2.911	0.321	1.353e-19	2.828e-17	1.169	0.331	0.0004149	0.0174	722.76	1.875	0.219	9.528e-18	6.144e-16	1.233	0.22	2.116e-08	1.155e-06	FALSE	FALSE	FALSE
ENSG00000133612	AGAP3	1072.95	1.293	0.222	6.198e-09	2.629e-07	0.788	0.223	0.0004146	0.0174	2275.32	0.674	0.154	1.281e-05	0.0001541	0.902	0.154	5.223e-09	3.349e-07	TRUE	FALSE	FALSE
ENSG00000179715	PCED1B	382.17	-2.677	0.296	1.499e-19	3.06e-17	-1.008	0.284	0.0003823	0.01648	234.871	-2.376	0.336	1.51e-12	5.862e-11	-1.321	0.328	5.578e-05	0.001097	FALSE	FALSE	FALSE
ENSG00000035681	NSMAF	2406.76	-1.206	0.222	5.663e-08	1.949e-06	-0.776	0.222	0.0004687	0.01888	1659.95	-1.717	0.16	6.067e-27	8.288e-25	-1.523	0.16	1.482e-21	5.809e-19	FALSE	FALSE	FALSE
ENSG00000133401	PDZD2	651.094	-1.672	0.296	1.579e-08	6.17e-07	-1.029	0.294	0.0004667	0.01888	279.372	-2.218	0.319	3.384e-12	1.263e-10	-1.263	0.313	5.351e-05	0.00106	FALSE	FALSE	FALSE
ENSG00000216490	IFI30	1538.86	-1.407	0.217	9.799e-11	5.965e-09	-0.75	0.216	0.0005241	0.02029	1202.98	-0.988	0.187	1.232e-07	2.266e-06	-0.948	0.187	4.019e-07	1.648e-05	FALSE	FALSE	FALSE
ENSG00000166963	MAP1A	246.139	2.184	0.322	1.176e-11	8.646e-10	1.134	0.329	0.0005586	0.02131	1080.92	2.007	0.265	3.592e-14	1.665e-12	2.476	0.265	8.48e-21	3.181e-18	FALSE	FALSE	FALSE
ENSG00000100842	EFS	348.22	1.768	0.3	3.938e-09	1.75e-07	1.046	0.303	0.0005652	0.0215	2024.15	1.921	0.182	5.22e-26	6.877e-24	1.173	0.183	1.408e-10	1.248e-08	FALSE	FALSE	FALSE
ENSG00000101384	JAG1	1798.76	1.201	0.242	6.863e-07	1.767e-05	0.832	0.242	0.0005926	0.02224	5294.16	1.148	0.153	5.537e-14	2.509e-12	0.979	0.153	1.485e-10	1.296e-08	TRUE	FALSE	FALSE
ENSG00000148737	TCF7L2	1252.92	1.359	0.203	2.25e-11	1.568e-09	0.786	0.204	0.0001161	0.007056	2576.87	0.719	0.158	4.998e-06	6.67e-05	0.549	0.158	0.000505	0.006641	TRUE	TRUE	TRUE
ENSG00000092964	DPYSL2	1870.99	1.648	0.218	3.645e-14	3.787e-12	1.23	0.218	1.752e-08	4.876e-06	6091.74	0.492	0.144	0.0006333	0.004585	0.749	0.144	1.947e-07	8.498e-06	TRUE	TRUE	TRUE
ENSG00000116833	NR5A2	2169.3	-1.444	0.231	4.121e-10	2.214e-08	-0.785	0.23	0.0006517	0.02388	2520.89	-2.85	0.212	2.778e-41	9.488e-39	-0.973	0.209	3.316e-06	0.0001044	TRUE	FALSE	FALSE
ENSG00000129245	FXR2	2209.05	0.848	0.18	2.428e-06	5.436e-05	0.614	0.18	0.0006511	0.02388	4747.69	0.711	0.155	4.504e-06	6.072e-05	0.785	0.155	4.056e-07	1.656e-05	TRUE	FALSE	FALSE
ENSG00000164161	HHIP	59.442	3.782	0.739	3.05e-07	8.704e-06	2.582	0.754	0.0006178	0.02294	328.819	1.446	0.352	4.053e-05	0.0004255	1.752	0.352	6.375e-07	2.487e-05	FALSE	FALSE	FALSE
ENSG00000141314	RHBDL3	102.752	2.249	0.492	4.952e-06	0.0001023	1.697	0.496	0.0006277	0.02318	542.554	1.169	0.251	3.357e-06	4.69e-05	1.029	0.252	4.451e-05	0.0009118	FALSE	FALSE	FALSE
ENSG00000171316	CHD7	2414.99	0.92	0.225	4.398e-05	0.0006783	0.86	0.225	0.0001353	0.007884	2088.78	1.139	0.182	4.253e-10	1.181e-08	0.633	0.183	0.0005393	0.006992	FALSE	FALSE	FALSE
ENSG00000128849	CGNL1	2396.09	-1.683	0.199	2.831e-17	4.465e-15	-0.956	0.198	1.407e-06	0.0002106	374.62	-0.91	0.265	0.0005914	0.004326	-1.01	0.266	0.0001489	0.002492	FALSE	FALSE	FALSE
ENSG00000124532	MRS2	5202.94	-0.949	0.184	2.404e-07	6.95e-06	-0.618	0.184	0.000754	0.02688	2192.45	-0.884	0.165	8.232e-08	1.555e-06	-0.92	0.165	2.498e-08	1.335e-06	FALSE	FALSE	FALSE
ENSG00000135097	MSI1	1262.53	1.45	0.24	1.648e-09	7.878e-08	0.812	0.241	0.0007577	0.02689	4451.06	2.592	0.179	9.096e-48	5.083e-45	2.071	0.179	5.053e-31	4.05e-28	TRUE	TRUE	TRUE
ENSG00000144857	BOC	149.519	1.687	0.395	1.932e-05	0.0003328	1.339	0.397	0.0007433	0.0266	176.757	1.608	0.349	4.133e-06	5.633e-05	1.867	0.349	8.549e-08	4.063e-06	FALSE	FALSE	FALSE
ENSG00000139800	ZIC5	688.319	1.535	0.298	2.667e-07	7.636e-06	1.072	0.299	0.0003399	0.01522	1223.71	0.642	0.183	0.0004346	0.003331	1.146	0.182	3.019e-10	2.464e-08	TRUE	TRUE	TRUE
ENSG00000182952	HMGN4	2178.97	-1.178	0.187	3.364e-10	1.83e-08	-0.761	0.187	4.677e-05	0.003443	1572.58	-0.676	0.178	0.000153	0.001368	-0.612	0.179	0.0006147	0.007764	FALSE	FALSE	FALSE
ENSG00000102181	CD99L2	1293.67	1.55	0.205	4.243e-14	4.382e-12	0.69	0.207	0.0008397	0.0288	5573.35	0.822	0.138	2.412e-09	5.838e-08	0.716	0.138	2.025e-07	8.817e-06	TRUE	FALSE	FALSE
ENSG00000163041	H3-3A	11784.5	0.685	0.168	4.313e-05	0.0006663	0.562	0.168	0.0007977	0.02784	13721.7	1.189	0.174	8.386e-12	2.946e-10	0.97	0.174	2.497e-08	1.335e-06	FALSE	FALSE	FALSE
ENSG00000028528	SNX1	1176.2	1.085	0.202	8.373e-08	2.767e-06	0.678	0.203	0.0008507	0.02889	2332.78	0.649	0.152	1.855e-05	0.0002132	0.769	0.152	3.902e-07	1.609e-05	FALSE	FALSE	FALSE
ENSG00000148926	ADM	1453.7	2.78	0.213	4.929e-39	5.701e-36	1.7	0.214	2.104e-15	3.255e-12	9477.84	0.569	0.172	0.0009169	0.006263	0.912	0.172	1.052e-07	4.921e-06	TRUE	TRUE	TRUE
ENSG00000141736	ERBB2	3781.77	1.645	0.185	5.047e-19	9.414e-17	0.982	0.185	1.091e-07	2.412e-05	10634.3	0.443	0.134	0.0009258	0.006309	1.278	0.134	1.172e-21	4.695e-19	FALSE	FALSE	FALSE
ENSG00000254726	MEX3A	4501.04	1.231	0.181	9.369e-12	6.946e-10	0.937	0.181	2.212e-07	4.337e-05	9426.97	0.468	0.137	0.0006353	0.004596	0.494	0.137	0.0003112	0.00451	TRUE	FALSE	FALSE
ENSG00000173114	LRRN3	24.443	4.298	1.086	7.52e-05	0.001051	3.658	1.095	0.0008374	NA	102.951	2.863	0.54	1.139e-07	2.107e-06	2.226	0.544	4.262e-05	0.00088	FALSE	FALSE	FALSE
ENSG00000169992	NLGN2	1156.65	1.361	0.243	2.203e-08	8.29e-07	0.82	0.244	0.0007878	0.02763	5353.02	0.891	0.155	8.97e-09	2.012e-07	0.576	0.155	0.0002057	0.003224	FALSE	FALSE	FALSE
ENSG00000108684	ASIC2	85.912	2.204	0.513	1.722e-05	0.0003005	1.849	0.518	0.0003588	0.01581	483.189	-0.874	0.243	0.0003254	0.002616	0.853	0.237	0.0003273	0.004688	TRUE	TRUE	TRUE
ENSG00000105270	CLIP3	284.158	2.19	0.341	1.417e-10	8.363e-09	1.144	0.348	0.001008	0.03309	2516.79	1.035	0.188	3.464e-08	7.059e-07	0.79	0.188	2.579e-05	0.000583	FALSE	FALSE	FALSE
ENSG00000010810	FYN	1525.04	0.934	0.21	9.011e-06	0.0001724	0.689	0.211	0.001068	0.03458	4509.04	1.103	0.146	3.806e-14	1.751e-12	0.82	0.146	1.949e-08	1.071e-06	FALSE	FALSE	FALSE
ENSG00000196586	MYO6	1267.56	-0.843	0.197	1.838e-05	0.0003182	-0.639	0.197	0.001141	0.03676	1648.03	-0.843	0.167	4.739e-07	7.88e-06	-0.827	0.168	7.862e-07	2.988e-05	FALSE	FALSE	FALSE
ENSG00000109339	MAPK10	874.633	1.503	0.28	7.555e-08	2.506e-06	0.91	0.282	0.001245	0.03914	2522.32	1.344	0.196	6.282e-12	2.25e-10	1.141	0.196	5.538e-09	3.525e-07	FALSE	FALSE	FALSE
ENSG00000178343	SHISA3	1106.35	3.469	0.248	1.407e-44	3.051e-41	1.476	0.251	3.85e-09	1.307e-06	4092.91	3.307	0.505	5.922e-11	1.864e-09	1.63	0.506	0.001263	0.01352	TRUE	TRUE	TRUE
ENSG00000139289	PHLDA1	5006.61	0.767	0.21	0.0002607	0.002929	0.783	0.21	0.0001934	0.01005	3953.4	-0.682	0.204	0.0008268	0.005728	0.929	0.203	4.858e-06	0.0001445	TRUE	FALSE	FALSE
ENSG00000155363	MOV10	6095.4	-1.129	0.177	1.914e-10	1.1e-08	-0.569	0.177	0.001304	0.04062	3377.58	0.711	0.154	3.99e-06	5.491e-05	0.87	0.154	1.672e-08	9.297e-07	FALSE	FALSE	FALSE
ENSG00000204388	HSPA1B	3756.43	0.665	0.202	0.000967	0.008359	0.731	0.202	0.0002894	0.01375	3113.19	0.906	0.227	6.707e-05	0.0006604	1.036	0.227	5.18e-06	0.0001527	FALSE	FALSE	FALSE
ENSG00000132718	SYT11	440.149	2.289	0.265	6.227e-18	1.049e-15	1.167	0.271	1.689e-05	0.001557	1976.09	0.786	0.174	6.148e-06	8.052e-05	0.559	0.174	0.001315	0.01387	FALSE	FALSE	FALSE
ENSG00000134775	FHOD3	237.42	3.09	0.376	1.968e-16	2.845e-14	1.403	0.389	0.0003072	0.01417	993.831	1.714	0.197	2.765e-18	1.889e-16	0.647	0.199	0.001128	0.01247	TRUE	TRUE	TRUE
ENSG00000124523	SIRT5	460.09	-0.907	0.261	0.0005058	0.004969	-0.895	0.261	0.0006117	0.02277	698.033	-0.819	0.22	0.0001947	0.001691	-0.81	0.22	0.0002353	0.003581	FALSE	FALSE	FALSE
ENSG00000099622	CIRBP	5200.33	0.561	0.171	0.001022	0.008738	0.625	0.171	0.0002545	0.01256	6080.66	0.608	0.138	1.085e-05	0.0001327	0.498	0.138	0.0003113	0.00451	TRUE	FALSE	FALSE
ENSG00000187010	RHD	334.564	1.051	0.324	0.001189	0.009844	1.157	0.324	0.0003642	0.01589	5844.22	-1.737	0.211	2.021e-16	1.165e-14	0.834	0.21	7.274e-05	0.001369	TRUE	TRUE	TRUE
ENSG00000169258	GPRIN1	111.971	1.95	0.434	7.174e-06	0.0001422	1.413	0.439	0.001274	0.03988	298.176	1.029	0.281	0.0002575	0.002133	1.094	0.282	0.0001031	0.001843	FALSE	FALSE	FALSE
ENSG00000165821	SALL2	1228.68	2.28	0.221	5.571e-25	2.056e-22	1.246	0.222	2.114e-08	5.456e-06	2460.82	0.747	0.149	5.598e-07	9.169e-06	0.471	0.15	0.001644	0.01679	FALSE	FALSE	FALSE
ENSG00000274070	CASTOR2	878.486	0.731	0.229	0.001414	0.0113	0.83	0.229	0.0002886	0.01375	1056.04	1.364	0.197	4.178e-12	1.532e-10	1.223	0.197	5.704e-10	4.431e-08	FALSE	FALSE	FALSE
ENSG00000105767	CADM4	313.74	1.079	0.335	0.001293	0.0105	1.179	0.335	0.000437	0.0181	971.061	1.322	0.211	3.48e-10	9.784e-09	1.835	0.21	2.451e-18	7.084e-16	TRUE	FALSE	FALSE
ENSG00000261586	ENSG00000261586	132.916	3.248	0.435	8.128e-14	7.967e-12	1.414	0.452	0.001733	0.04965	437.946	3.019	0.28	4.871e-27	6.703e-25	1.505	0.285	1.243e-07	5.695e-06	FALSE	FALSE	FALSE
ENSG00000086300	SNX10	294.009	-1.164	0.358	0.00113	0.00944	-1.745	0.362	1.401e-06	0.0002106	149.925	-1.281	0.374	0.0006065	0.004428	-1.865	0.381	1.012e-06	3.72e-05	FALSE	FALSE	FALSE
ENSG00000125746	EML2	1512.7	-1.177	0.215	4.34e-08	1.53e-06	-0.669	0.214	0.001798	0.05097	1586.35	-1.068	0.174	7.812e-10	2.066e-08	-0.712	0.173	3.994e-05	0.0008355	TRUE	FALSE	FALSE
ENSG00000093072	ADA2	2327.05	-1.002	0.218	4.074e-06	8.608e-05	-0.727	0.217	0.0008213	0.02838	1009.82	-0.705	0.201	0.0004415	0.003377	-0.687	0.201	0.0006242	0.007834	TRUE	FALSE	FALSE
ENSG00000189184	PCDH18	293.574	1.798	0.307	4.44e-09	1.945e-07	0.964	0.311	0.001925	0.05405	712.97	1.459	0.217	1.633e-11	5.496e-10	1.006	0.218	3.917e-06	0.0001205	FALSE	FALSE	FALSE
ENSG00000198728	LDB1	2455.24	0.701	0.177	7.496e-05	0.00105	0.567	0.177	0.001369	0.04179	3228.28	0.712	0.148	1.528e-06	2.289e-05	0.51	0.148	0.0005841	0.007437	FALSE	TRUE	FALSE
ENSG00000052344	PRSS8	4173.31	-2.315	0.216	7.742e-27	3.63e-24	-0.655	0.214	0.00226	0.06074	2070.68	-1.912	0.16	7.002e-33	1.451e-30	-0.66	0.158	2.964e-05	0.0006575	FALSE	FALSE	FALSE
ENSG00000117318	ID3	2223.34	-1.326	0.261	3.744e-07	1.041e-05	-0.801	0.261	0.002108	0.05775	2848.55	-1.387	0.205	1.182e-11	4.068e-10	-0.756	0.204	0.000211	0.003278	TRUE	FALSE	FALSE
ENSG00000102870	ZNF629	859.121	1.32	0.209	2.672e-10	1.495e-08	0.637	0.21	0.002471	0.06436	1220.28	1.276	0.177	5.475e-13	2.229e-11	0.909	0.178	3.075e-07	1.297e-05	FALSE	FALSE	FALSE
ENSG00000260916	CCPG1	1056.34	-1.829	0.222	1.926e-16	2.808e-14	-1.195	0.221	6.128e-08	1.422e-05	580.997	-0.665	0.215	0.001953	0.01167	-0.738	0.215	0.0006154	0.007768	FALSE	FALSE	FALSE
ENSG00000232301	LNCPRESS1	3708.14	-1.423	0.217	5.893e-11	3.801e-09	-0.654	0.217	0.002583	0.06599	3157.3	-2.961	0.206	9.984e-47	4.845e-44	-1.648	0.205	8.134e-16	1.594e-13	FALSE	FALSE	FALSE
ENSG00000160161	CILP2	354.649	0.94	0.276	0.0006485	0.006046	0.923	0.276	0.0008114	0.0281	1117.69	-0.843	0.175	1.42e-06	2.139e-05	-0.568	0.175	0.001134	0.01252	FALSE	FALSE	FALSE
ENSG00000197457	STMN3	299.239	0.883	0.292	0.002479	0.01755	1.105	0.291	0.0001478	0.008368	372.747	1.443	0.267	6.716e-08	1.298e-06	1.308	0.268	1.077e-06	3.916e-05	TRUE	FALSE	FALSE
ENSG00000268089	GABRQ	400.613	-1.028	0.266	0.0001126	0.001462	-0.951	0.266	0.0003539	0.01569	419.037	-0.974	0.247	8.06e-05	0.0007742	-0.756	0.247	0.00219	0.0208	FALSE	FALSE	FALSE
ENSG00000160991	ORAI2	557.221	1.315	0.246	8.891e-08	2.905e-06	0.975	0.247	7.754e-05	0.005215	1147.78	0.682	0.195	0.0004524	0.003449	0.596	0.195	0.00223	0.02106	FALSE	FALSE	FALSE
ENSG00000242732	RTL5	120.439	2.128	0.485	1.149e-05	0.0002138	1.558	0.488	0.001426	0.04317	164.295	1.311	0.408	0.001323	0.008421	2.556	0.403	2.3e-10	1.922e-08	TRUE	TRUE	TRUE
ENSG00000276293	PIP4K2B	2734.77	1.32	0.179	1.81e-13	1.688e-11	0.542	0.18	0.002607	0.06649	5252.19	0.893	0.142	2.927e-10	8.34e-09	0.532	0.142	0.0001778	0.002866	FALSE	FALSE	FALSE
ENSG00000106537	TSPAN13	2066.27	-1.599	0.187	1.054e-17	1.758e-15	-0.757	0.185	4.51e-05	0.003346	1261.35	-1.222	0.181	1.49e-11	5.061e-10	-0.538	0.18	0.002774	0.025	FALSE	FALSE	FALSE
ENSG00000137815	RTF1	3029.39	0.719	0.175	4.082e-05	0.0006359	0.575	0.175	0.00104	0.03382	3392.03	0.467	0.149	0.001674	0.01027	0.576	0.149	0.0001063	0.001878	FALSE	FALSE	FALSE
ENSG00000197122	SRC	1294.33	1.335	0.208	1.393e-10	8.247e-09	0.627	0.209	0.002729	0.06845	4718.34	1.035	0.15	5.602e-12	2.022e-10	0.538	0.151	0.000349	0.004943	TRUE	FALSE	FALSE
ENSG00000162344	FGF19	701.416	-2.488	0.238	1.304e-25	5.14e-23	-0.679	0.23	0.003104	0.07502	869.706	-3.589	0.283	9.753e-37	2.81e-34	-2.334	0.278	4.602e-17	1.127e-14	FALSE	TRUE	FALSE
ENSG00000145390	USP53	717.822	-1.575	0.23	7.18e-12	5.416e-10	-0.708	0.227	0.001813	0.05131	400.849	-0.847	0.261	0.001163	0.007584	-0.985	0.262	0.0001723	0.002801	FALSE	FALSE	FALSE
ENSG00000099901	RANBP1	5748.99	0.776	0.208	0.0001858	0.002209	0.655	0.208	0.001623	0.04738	5035.47	0.477	0.139	0.0006201	0.004504	0.471	0.139	0.0007333	0.009004	FALSE	FALSE	FALSE
ENSG00000280614	ENSG00000280614	6898.1	-0.793	0.216	0.0002445	0.002786	-0.643	0.216	0.002925	0.07182	21005.2	0.604	0.135	7.902e-06	0.0001007	-0.601	0.135	9.185e-06	0.0002492	FALSE	FALSE	FALSE
ENSG00000111846	GCNT2	1845.33	-1.531	0.2	1.688e-14	1.865e-12	-0.584	0.198	0.003223	0.0765	1388.27	-1.9	0.253	6.538e-14	2.941e-12	-1.835	0.254	4.593e-13	5.784e-11	FALSE	FALSE	FALSE
ENSG00000173262	SLC2A14	1074.49	-0.898	0.209	1.765e-05	0.0003069	-0.655	0.209	0.00168	0.04854	398.54	-1.046	0.242	1.513e-05	0.0001785	-0.756	0.241	0.001718	0.01724	FALSE	TRUE	FALSE
ENSG00000163286	ALPG	2843.59	-1.543	0.227	1.012e-11	7.473e-10	-0.662	0.226	0.003413	0.07921	480.39	-2.083	0.27	1.255e-14	6.057e-13	-1.104	0.266	3.354e-05	0.0007239	TRUE	FALSE	FALSE
ENSG00000166803	PCLAF	420.357	2.388	0.331	5.16e-13	4.544e-11	1.003	0.335	0.002792	0.06954	937.528	1.714	0.193	6.115e-19	4.338e-17	0.66	0.195	0.0007047	0.008727	FALSE	FALSE	FALSE
ENSG00000176788	BASP1	4932.73	1.015	0.174	5.736e-09	2.47e-07	0.566	0.175	0.001183	0.03768	10544.3	0.639	0.152	2.508e-05	0.0002794	0.461	0.152	0.002398	0.0222	TRUE	FALSE	FALSE
ENSG00000130165	ELOF1	1673.23	0.696	0.193	0.0002993	0.003253	0.585	0.193	0.002415	0.06339	2534.04	0.797	0.156	2.981e-07	5.119e-06	0.515	0.156	0.0009467	0.01104	FALSE	FALSE	FALSE
ENSG00000176619	LMNB2	10839.6	0.533	0.172	0.001911	0.01436	0.551	0.172	0.001325	0.0409	12396.1	0.467	0.132	0.0003927	0.003062	0.51	0.132	0.0001104	0.001938	TRUE	TRUE	TRUE
ENSG00000076716	GPC4	28921.3	0.741	0.183	4.945e-05	0.0007471	0.539	0.183	0.003132	0.07531	48700.2	0.444	0.129	0.0005651	0.004173	1.302	0.129	5.298e-24	2.669e-21	TRUE	TRUE	TRUE
ENSG00000130985	UBA1	12347.4	0.918	0.181	3.816e-07	1.059e-05	0.525	0.181	0.003697	0.08302	31002.3	0.575	0.134	1.894e-05	0.000217	0.507	0.134	0.0001652	0.0027	FALSE	FALSE	FALSE
ENSG00000172915	NBEA	235.092	1.929	0.349	3.356e-08	1.211e-06	1.029	0.356	0.003895	0.08546	508.655	1.172	0.24	1.087e-06	1.683e-05	1.018	0.241	2.427e-05	0.0005579	FALSE	FALSE	FALSE
ENSG00000261780	LINC02582	3174.83	-1.318	0.183	6.19e-13	5.316e-11	-0.527	0.182	0.003907	0.08546	1594.12	-1.791	0.182	7.359e-23	7.625e-21	-0.74	0.18	4.022e-05	0.0008384	FALSE	FALSE	FALSE
ENSG00000104231	ZFAND1	736.596	-0.88	0.224	8.768e-05	0.001185	-0.968	0.225	1.668e-05	0.001548	657.88	-0.745	0.258	0.003875	0.02048	-1.35	0.26	2.106e-07	9.123e-06	FALSE	FALSE	FALSE
ENSG00000163064	EN1	308.393	1.075	0.305	0.0004284	0.004372	0.898	0.306	0.003378	0.07891	880.422	0.994	0.27	0.0002312	0.001954	2.131	0.269	2.112e-15	3.92e-13	TRUE	TRUE	TRUE
ENSG00000165140	FBP1	254.697	-2.259	0.374	1.561e-09	7.5e-08	-1.405	0.367	0.0001318	0.007742	70.125	-3.153	0.546	7.699e-09	1.744e-07	-1.465	0.508	0.003915	0.03238	FALSE	FALSE	FALSE
ENSG00000198873	GRK5	2121.51	-0.589	0.203	0.003688	0.02407	0.716	0.202	0.0003859	0.01658	739.08	1.027	0.204	4.776e-07	7.935e-06	1.249	0.204	8.827e-10	6.567e-08	TRUE	TRUE	TRUE
ENSG00000188322	SBK1	1664.33	0.55	0.193	0.004405	0.02765	0.947	0.193	8.814e-07	0.0001394	2464.03	0.855	0.163	1.674e-07	3.012e-06	1.163	0.163	1.077e-12	1.265e-10	FALSE	FALSE	FALSE
ENSG00000123636	BAZ2B	642.156	1.489	0.235	2.306e-10	1.307e-08	0.681	0.239	0.004407	0.09366	1282.81	1.116	0.21	1.135e-07	2.102e-06	1.129	0.211	8.437e-08	4.021e-06	FALSE	FALSE	FALSE
ENSG00000130881	LRP3	879.327	1.099	0.208	1.342e-07	4.209e-06	0.95	0.209	5.403e-06	0.0006302	2976.86	0.517	0.182	0.004374	0.02263	0.693	0.182	0.0001344	0.002273	FALSE	FALSE	FALSE
ENSG00000177733	HNRNPA0	10221.1	0.862	0.18	1.741e-06	4.049e-05	0.515	0.18	0.004265	0.09121	16501.3	0.771	0.13	2.667e-09	6.429e-08	0.459	0.13	0.0003919	0.00545	FALSE	FALSE	FALSE
ENSG00000053438	NNAT	110.853	2.909	0.52	2.267e-08	8.514e-07	1.504	0.533	0.004759	0.09754	1175.52	2.097	0.237	8.058e-19	5.672e-17	1.134	0.238	1.855e-06	6.35e-05	FALSE	FALSE	FALSE
ENSG00000148516	ZEB1	155.221	2.207	0.442	5.834e-07	1.548e-05	1.267	0.449	0.004763	0.09754	373.509	1.567	0.257	1.044e-09	2.707e-08	1.157	0.259	7.681e-06	0.0002146	TRUE	TRUE	TRUE
ENSG00000259248	USP3-AS1	69.281	1.738	0.558	0.001848	0.01397	1.946	0.557	0.0004806	0.01928	112.284	1.3	0.421	0.002023	0.01201	1.467	0.421	0.0004952	0.006555	FALSE	FALSE	FALSE
ENSG00000112183	RBM24	173.677	1.538	0.376	4.256e-05	0.0006593	1.07	0.38	0.004805	0.09796	545.188	2.518	0.232	1.925e-27	2.731e-25	1.849	0.234	2.613e-15	4.702e-13	TRUE	FALSE	FALSE
ENSG00000148204	CRB2	117.045	4.99	0.769	8.631e-11	5.329e-09	2.24	0.797	0.004969	0.0987	1457.66	5.004	0.207	6.923e-129	3.192e-125	2.288	0.211	2.511e-27	1.925e-24	FALSE	FALSE	FALSE
ENSG00000281406	BLACAT1	805.281	0.792	0.277	0.004208	0.02667	1.25	0.276	5.973e-06	0.0006807	399.942	-1.217	0.365	0.0008575	0.005909	2.348	0.349	1.796e-11	1.769e-09	FALSE	FALSE	FALSE
ENSG00000111319	SCNN1A	7142.03	-1.827	0.201	1.082e-19	2.317e-17	-0.56	0.201	0.005267	0.1025	236.54	-2.029	0.315	1.174e-10	3.55e-09	-1.208	0.309	9.384e-05	0.00171	TRUE	TRUE	TRUE
ENSG00000147364	FBXO25	738.674	-1.538	0.259	2.83e-09	1.295e-07	-0.824	0.257	0.001335	0.04112	203.059	-0.999	0.347	0.003995	0.02101	-1.452	0.351	3.581e-05	0.0007643	FALSE	FALSE	FALSE
ENSG00000066583	ISOC1	280.973	1.85	0.34	5.287e-08	1.831e-06	0.955	0.344	0.005516	0.1048	555.11	1.779	0.224	2.213e-15	1.163e-13	0.888	0.227	9.179e-05	0.001681	TRUE	FALSE	FALSE
ENSG00000137193	PIM1	2828.03	-1.395	0.181	1.309e-14	1.475e-12	-0.85	0.181	2.506e-06	0.000342	1133.79	-0.593	0.214	0.005583	0.02749	-0.859	0.215	6.248e-05	0.001212	FALSE	FALSE	FALSE
ENSG00000305635	ENSG00000305635	3191.05	0.693	0.223	0.001872	0.01412	0.87	0.223	9.309e-05	0.006001	763.052	0.858	0.278	0.001996	0.01189	0.87	0.278	0.001732	0.01733	FALSE	FALSE	FALSE
ENSG00000154122	ANKH	894.462	-1.004	0.239	2.608e-05	0.0004354	-0.66	0.238	0.005563	0.1052	1927.34	-0.671	0.173	0.000102	0.0009575	-0.776	0.173	7.149e-06	0.0002023	FALSE	FALSE	FALSE
ENSG00000258609	LINC-ROR	302.605	-1.331	0.401	0.0008918	0.00783	-1.127	0.4	0.004893	0.0987	1070.47	-4.003	0.216	1.14e-76	1.911e-73	-2.054	0.205	1.398e-23	6.489e-21	FALSE	FALSE	FALSE
ENSG00000108439	PNPO	1040.92	-0.792	0.21	0.0001641	0.001993	-0.58	0.21	0.005682	0.1062	925.135	-0.885	0.207	1.846e-05	0.0002125	-0.9	0.207	1.39e-05	0.0003547	FALSE	TRUE	FALSE
ENSG00000269821	KCNQ1OT1	192.243	1.105	0.359	0.00212	0.01559	-1.088	0.377	0.003861	0.08516	696.046	2.958	0.303	1.439e-22	1.466e-20	3.244	0.302	7.785e-27	5.28e-24	FALSE	FALSE	FALSE
ENSG00000226091	LINC00937	97.073	2.084	0.456	4.8e-06	9.938e-05	1.331	0.462	0.003936	0.08563	358.409	-1.056	0.316	0.0008403	0.005806	0.998	0.308	0.001214	0.01313	FALSE	FALSE	FALSE
ENSG00000000005	TNMD	107.264	1.803	0.442	4.458e-05	0.0006851	1.223	0.446	0.006096	0.1111	155.193	2.377	0.377	2.931e-10	8.34e-09	1.905	0.38	5.394e-07	2.147e-05	FALSE	FALSE	FALSE
ENSG00000111885	MAN1A1	460.152	-1.356	0.262	2.302e-07	6.679e-06	-0.718	0.26	0.005696	0.1063	688.331	-1.381	0.202	7.487e-12	2.66e-10	-0.701	0.2	0.0004475	0.006077	FALSE	FALSE	FALSE
ENSG00000162512	SDC3	2177.94	0.6	0.19	0.001585	0.01237	0.687	0.19	0.000296	0.01392	11084.8	-0.447	0.131	0.0006531	0.004697	0.378	0.131	0.003833	0.03184	TRUE	TRUE	TRUE
ENSG00000305946	ENSG00000305946	178.104	-1.494	0.539	0.005581	0.03306	-1.828	0.545	0.00079	0.02764	293.636	-3.384	0.348	2.505e-22	2.47e-20	-2.339	0.338	4.602e-12	5.04e-10	FALSE	FALSE	FALSE
ENSG00000174672	BRSK2	386.469	1.119	0.306	0.0002621	0.002941	0.929	0.307	0.002498	0.06464	974.561	0.914	0.196	3.017e-06	4.244e-05	0.572	0.197	0.003619	0.03047	FALSE	FALSE	FALSE
ENSG00000214753	HNRNPUL2	4868.08	0.764	0.174	1.16e-05	0.0002157	0.479	0.174	0.005982	0.1099	4997.35	0.509	0.143	0.0003831	0.002995	0.64	0.143	8.027e-06	0.0002229	FALSE	FALSE	FALSE
ENSG00000122359	ANXA11	2725.06	-1.488	0.195	2.207e-14	2.408e-12	-0.544	0.194	0.004976	0.0987	2293.27	-0.928	0.179	2.206e-07	3.878e-06	-0.571	0.179	0.001424	0.01484	FALSE	FALSE	FALSE
ENSG00000107262	BAG1	948.055	1.026	0.234	1.195e-05	0.0002213	0.755	0.235	0.001324	0.0409	2520.23	0.495	0.153	0.001261	0.008096	0.443	0.154	0.003929	0.03245	FALSE	FALSE	FALSE
ENSG00000113758	DBN1	6223.1	0.971	0.192	4.169e-07	1.152e-05	0.698	0.192	0.0002745	0.01341	13735.1	0.77	0.142	6.234e-08	1.213e-06	0.388	0.142	0.00638	0.04673	FALSE	FALSE	FALSE
ENSG00000077238	IL4R	1194.06	-1.394	0.203	6.139e-12	4.671e-10	-0.67	0.201	0.0008605	0.02912	693.627	-0.765	0.205	0.0001942	0.001688	-0.568	0.205	0.005634	0.04245	FALSE	FALSE	FALSE
ENSG00000182534	MXRA7	1272.41	1.191	0.205	5.897e-09	2.514e-07	0.597	0.206	0.003735	0.08346	4932.28	0.448	0.151	0.003027	0.01677	0.644	0.151	2.05e-05	0.0004891	TRUE	FALSE	FALSE
ENSG00000187189	TSPYL4	571.032	1.166	0.242	1.405e-06	3.335e-05	0.657	0.243	0.006901	0.1204	990.481	0.96	0.186	2.418e-07	4.222e-06	0.758	0.186	4.802e-05	0.0009722	FALSE	FALSE	FALSE
ENSG00000078070	MCCC1	1652.53	-1.093	0.205	9.294e-08	3.014e-06	-0.553	0.204	0.006728	0.1186	1895.71	-1.001	0.158	2.573e-10	7.427e-09	-0.583	0.158	0.0002241	0.00345	TRUE	TRUE	TRUE
ENSG00000162433	AK4	9880.62	-1.579	0.252	3.616e-10	1.954e-08	-0.678	0.252	0.007031	0.1213	3769.05	-2.582	0.176	8.428e-49	5.014e-46	-1.177	0.174	1.502e-11	1.505e-09	TRUE	FALSE	FALSE
ENSG00000123384	LRP1	3534.96	1.029	0.18	1.011e-08	4.079e-07	0.78	0.18	1.452e-05	0.001385	12075.8	-0.615	0.138	7.918e-06	0.0001008	-0.371	0.138	0.007091	0.05044	TRUE	FALSE	FALSE
ENSG00000130222	GADD45G	456.456	1.159	0.277	2.823e-05	0.0004656	0.749	0.278	0.007144	0.1221	1262.85	1.357	0.214	2.113e-10	6.186e-09	0.872	0.214	4.729e-05	0.000964	FALSE	FALSE	FALSE
ENSG00000102781	KATNAL1	253.357	1.194	0.316	0.0001591	0.001944	0.857	0.318	0.007046	0.1214	408.265	1.099	0.258	2.074e-05	0.0002351	1.259	0.258	1.1e-06	3.984e-05	FALSE	FALSE	FALSE
ENSG00000221968	FADS3	783.65	-1.283	0.284	6.004e-06	0.0001214	-0.756	0.282	0.007412	0.1251	2641.55	-1.411	0.15	6.38e-21	5.422e-19	-1.163	0.15	1.01e-14	1.633e-12	TRUE	FALSE	FALSE
ENSG00000137819	PAQR5	238.856	-2.133	0.335	2.06e-10	1.173e-08	-0.87	0.325	0.007467	0.1257	70.098	-2.501	0.557	7.202e-06	9.25e-05	-2.448	0.56	1.242e-05	0.0003206	FALSE	FALSE	FALSE
ENSG00000111261	MANSC1	237.987	-1.462	0.338	1.52e-05	0.0002705	-1.063	0.336	0.001532	0.04568	229.663	-0.928	0.337	0.005962	0.02894	-1.6	0.343	3.153e-06	0.0001	TRUE	FALSE	FALSE
ENSG00000143878	RHOB	736.18	2.068	0.34	1.146e-09	5.647e-08	0.914	0.342	0.007517	0.1263	3736.48	2.462	0.157	3.814e-55	3.197e-52	1.876	0.158	1.274e-32	1.182e-29	TRUE	TRUE	TRUE
ENSG00000183741	CBX6	432.251	1.695	0.276	7.931e-10	3.988e-08	0.745	0.279	0.007478	0.1257	1096.37	1.012	0.183	3.009e-08	6.206e-07	0.702	0.183	0.0001297	0.00221	FALSE	FALSE	FALSE
ENSG00000166341	DCHS1	225.711	1.101	0.356	0.001975	0.01471	1.441	0.355	4.875e-05	0.003554	929.007	0.648	0.234	0.0056	0.02755	1.208	0.233	2.3e-07	9.892e-06	FALSE	FALSE	FALSE
ENSG00000140563	MCTP2	44.423	-2.506	0.666	0.0001681	0.002032	-1.929	0.652	0.003075	NA	41.52	-2.577	0.688	0.0001796	0.001581	-1.921	0.673	0.004315	0.03464	TRUE	TRUE	TRUE
ENSG00000187079	TEAD1	1133.16	1.306	0.248	1.393e-07	4.353e-06	0.744	0.249	0.002864	0.07046	1809.28	0.44	0.157	0.004955	0.02493	0.817	0.156	1.729e-07	7.631e-06	FALSE	FALSE	FALSE
ENSG00000153208	MERTK	840.821	-0.768	0.213	0.0003133	0.003368	-0.625	0.213	0.003305	0.07749	1205.59	-0.84	0.172	9.8e-07	1.533e-05	-0.49	0.171	0.004205	0.03401	FALSE	FALSE	FALSE
ENSG00000228716	DHFR	4061.86	1.021	0.173	3.801e-09	1.7e-07	0.462	0.174	0.007862	0.1297	5919.45	0.992	0.137	4.906e-13	2.015e-11	0.584	0.138	2.182e-05	0.0005146	FALSE	FALSE	FALSE
ENSG00000168280	KIF5C	2163.86	1.789	0.206	4.01e-18	6.957e-16	0.847	0.207	4.268e-05	0.003229	5092.84	0.703	0.138	3.671e-07	6.229e-06	0.368	0.139	0.007963	0.05489	FALSE	FALSE	FALSE
ENSG00000112531	QKI	2046.19	0.968	0.232	2.943e-05	0.0004812	0.666	0.232	0.004109	0.08881	5924.36	0.554	0.147	0.0001687	0.001493	0.427	0.147	0.003744	0.03127	TRUE	TRUE	TRUE
ENSG00000148468	FAM171A1	1071.85	0.881	0.199	1.012e-05	0.0001915	0.545	0.2	0.006509	0.1161	2208.22	0.759	0.168	6.516e-06	8.499e-05	0.531	0.169	0.001646	0.01679	FALSE	FALSE	FALSE
ENSG00000169851	PCDH7	165.015	3.022	0.399	3.535e-14	3.695e-12	2.855	0.401	1.04e-12	6.892e-10	665.55	0.699	0.264	0.008194	0.0375	1.676	0.263	1.804e-10	1.544e-08	FALSE	FALSE	FALSE
ENSG00000173930	SLCO4C1	157.078	-1.492	0.374	6.579e-05	0.0009418	-1.013	0.369	0.006085	0.111	70.755	-1.556	0.504	0.00201	0.01196	-2.141	0.518	3.616e-05	0.0007682	TRUE	FALSE	FALSE
ENSG00000112297	CRYBG1	432.285	-1.645	0.26	2.405e-10	1.355e-08	-0.673	0.255	0.008223	0.1336	146.468	-2.54	0.448	1.412e-08	3.054e-07	-1.988	0.443	7.14e-06	0.0002023	TRUE	FALSE	FALSE
ENSG00000111752	PHC1	20675.4	0.89	0.193	4.041e-06	8.549e-05	0.51	0.193	0.008277	0.1336	16148.7	-1.331	0.127	7.612e-26	9.816e-24	-0.535	0.126	2.333e-05	0.0005428	FALSE	FALSE	FALSE
ENSG00000137198	GMPR	395.417	-2.254	0.297	3.093e-14	3.252e-12	-0.957	0.289	0.000924	0.03076	225.634	-1.953	0.309	2.498e-10	7.22e-09	-0.803	0.3	0.007499	0.05249	FALSE	FALSE	FALSE
ENSG00000115310	RTN4	6022.54	0.825	0.173	1.894e-06	4.375e-05	0.548	0.173	0.001589	0.04696	20281	0.428	0.136	0.001702	0.01042	0.381	0.136	0.005165	0.03965	TRUE	FALSE	FALSE
ENSG00000230798	FOXD3-AS1	1584.03	-1.87	0.239	5.293e-15	6.377e-13	-0.629	0.237	0.007879	0.1298	159.711	-2.99	0.388	1.205e-14	5.846e-13	-1.248	0.363	0.0005832	0.007431	FALSE	FALSE	FALSE
ENSG00000108848	LUC7L3	2783.71	0.538	0.176	0.002178	0.0159	0.504	0.176	0.004166	0.08966	3158.36	0.511	0.148	0.0005762	0.004239	0.469	0.149	0.001588	0.01628	FALSE	FALSE	FALSE
ENSG00000065154	OAT	3979.92	-1.159	0.182	1.707e-10	9.937e-09	-0.626	0.181	0.000547	0.02092	2161.64	-0.662	0.158	2.922e-05	0.000319	-0.42	0.158	0.00802	0.05507	FALSE	FALSE	FALSE
ENSG00000168005	SPINDOC	2947.76	0.687	0.178	0.0001094	0.001428	0.503	0.178	0.004683	0.09673	6738.19	0.427	0.143	0.002923	0.01626	0.472	0.143	0.0009936	0.01142	TRUE	FALSE	FALSE
ENSG00000213231	TCL1B	637.496	-1.868	0.234	1.332e-15	1.724e-13	-0.639	0.229	0.005215	0.1021	177.541	-2.185	0.379	8.062e-09	1.82e-07	-1.077	0.37	0.003569	0.03016	FALSE	FALSE	FALSE
ENSG00000141384	TAF4B	1168	-0.891	0.237	0.0001672	0.002025	-0.62	0.236	0.008662	0.137	439.327	-1.041	0.236	9.813e-06	0.0001216	-0.956	0.236	5.032e-05	0.001009	FALSE	FALSE	FALSE
ENSG00000164649	CDCA7L	3745.57	-0.716	0.173	3.328e-05	0.0005331	-0.474	0.172	0.006029	0.1105	3304.45	-0.583	0.168	0.0005121	0.00383	-0.51	0.168	0.002353	0.02197	TRUE	TRUE	TRUE
ENSG00000178184	PARD6G	420.691	0.834	0.254	0.00101	0.008654	0.686	0.254	0.006958	0.1206	509.747	1.056	0.221	1.693e-06	2.506e-05	0.728	0.222	0.001035	0.01174	FALSE	FALSE	FALSE
ENSG00000049323	LTBP1	804.835	1.112	0.24	3.453e-06	7.45e-05	0.629	0.241	0.008959	0.1392	1436.73	1.476	0.198	8.655e-14	3.828e-12	0.79	0.199	7.022e-05	0.001331	TRUE	TRUE	TRUE
ENSG00000196368	NUDT11	390.05	1.097	0.277	7.734e-05	0.001076	0.791	0.279	0.004597	0.09603	997.806	0.656	0.182	0.0003182	0.002566	0.525	0.183	0.004056	0.03319	FALSE	FALSE	FALSE
ENSG00000176845	METRNL	767.289	0.682	0.223	0.002257	0.01635	0.606	0.224	0.006723	0.1186	1172.82	0.718	0.177	4.84e-05	0.0004965	0.747	0.177	2.42e-05	0.0005572	TRUE	FALSE	FALSE
ENSG00000176171	BNIP3	8719.24	-0.967	0.173	2.44e-08	9.084e-07	-0.452	0.173	0.009109	0.1406	7110.05	-1.423	0.172	1.207e-16	7.001e-15	-1.795	0.172	1.833e-25	1.154e-22	FALSE	FALSE	FALSE
ENSG00000158292	GPR153	577.858	1.27	0.296	1.765e-05	0.0003069	0.775	0.298	0.009208	0.1413	5043.48	1.163	0.138	3.81e-17	2.327e-15	1.348	0.138	1.753e-22	7.359e-20	TRUE	TRUE	TRUE
ENSG00000126214	KLC1	2038.95	1.042	0.241	1.596e-05	0.0002819	0.842	0.242	0.0004946	0.01962	3648.03	0.682	0.153	7.911e-06	0.0001008	0.401	0.153	0.008716	0.05833	FALSE	FALSE	FALSE
ENSG00000148200	NR6A1	1696.09	1.31	0.187	2.632e-12	2.144e-10	0.493	0.188	0.008749	0.1379	2008.83	0.606	0.155	9.402e-05	0.0008901	0.548	0.155	0.000413	0.005703	TRUE	FALSE	FALSE
ENSG00000173621	LRFN4	518.204	0.849	0.25	0.0006949	0.006399	0.768	0.251	0.002198	0.05943	1376.12	0.554	0.199	0.005335	0.0265	0.652	0.199	0.00105	0.01186	TRUE	FALSE	FALSE
ENSG00000124145	SDC4	1545.59	0.821	0.229	0.0003421	0.003633	0.684	0.229	0.002858	0.07044	652.828	-0.642	0.209	0.002105	0.01245	-0.602	0.209	0.003977	0.03278	FALSE	FALSE	FALSE
ENSG00000166450	PRTG	728.013	2.673	0.343	6.052e-15	7.241e-13	0.899	0.346	0.009331	0.1426	2358.15	2.59	0.175	1.139e-49	7.004e-47	1.798	0.175	1.166e-24	7.092e-22	TRUE	TRUE	TRUE
ENSG00000007944	MYLIP	1063.59	-0.726	0.213	0.0006328	0.005931	-0.557	0.212	0.008749	0.1379	913.805	-0.845	0.19	8.746e-06	0.00011	-0.723	0.19	0.0001431	0.002401	FALSE	FALSE	FALSE
ENSG00000112983	BRD8	1735.44	1.151	0.193	2.416e-09	1.118e-07	0.506	0.194	0.009014	0.1396	3118.85	1	0.147	1.034e-11	3.593e-10	0.507	0.148	0.000583	0.007431	FALSE	FALSE	FALSE
ENSG00000007968	E2F2	459.864	1.474	0.28	1.455e-07	4.524e-06	0.732	0.283	0.009725	0.1468	2036.22	1.622	0.214	3.465e-14	1.61e-12	0.835	0.215	9.994e-05	0.001798	TRUE	FALSE	FALSE
ENSG00000187569	DPPA3	15604	-1.473	0.225	5.758e-11	3.727e-09	-0.589	0.225	0.008787	0.1379	933.22	-2.306	0.257	3.165e-19	2.317e-17	0.811	0.249	0.0011	0.01224	FALSE	FALSE	FALSE
ENSG00000272540	ENSG00000272540	397.386	1.194	0.276	1.492e-05	0.0002669	0.726	0.278	0.00895	0.1392	1187.61	0.941	0.246	0.0001295	0.001179	0.825	0.246	0.0008053	0.009659	FALSE	FALSE	FALSE
ENSG00000183765	CHEK2	1100.13	-0.599	0.2	0.002724	0.01883	-0.548	0.2	0.006188	0.1123	966.71	-0.619	0.192	0.001287	0.008238	-0.964	0.194	6.357e-07	2.485e-05	FALSE	FALSE	FALSE
ENSG00000139651	ZNF740	883.419	1.298	0.212	8.97e-10	4.484e-08	0.553	0.214	0.009658	0.146	1491.23	1.027	0.201	3.116e-07	5.331e-06	0.696	0.201	0.0005493	0.007101	FALSE	FALSE	FALSE
ENSG00000170873	MTSS1	624.181	-1.734	0.246	1.667e-12	1.417e-10	-0.891	0.242	0.0002363	0.01183	329.538	0.75	0.271	0.005571	0.02744	0.771	0.271	0.004454	0.03554	FALSE	FALSE	FALSE
ENSG00000091656	ZFHX4	24.805	3.971	1.124	0.0004119	0.004229	4.433	1.121	7.647e-05	NA	51.309	2.114	0.62	0.0006459	0.004655	1.629	0.625	0.009174	0.06027	FALSE	FALSE	FALSE
ENSG00000164251	F2RL1	975.975	-1.552	0.235	3.621e-11	2.407e-09	-0.594	0.232	0.01046	0.153	563.488	-1.541	0.232	3.254e-11	1.064e-09	-1.132	0.231	9.681e-07	3.586e-05	TRUE	FALSE	FALSE
ENSG00000136878	USP20	752.6	0.7	0.244	0.004082	0.02609	0.682	0.244	0.00519	0.1021	1894.04	0.536	0.162	0.0009577	0.006472	0.59	0.162	0.0002766	0.004119	TRUE	FALSE	FALSE
ENSG00000256453	DND1	893.7	-1.623	0.253	1.447e-10	8.509e-09	-0.646	0.25	0.00985	0.1482	105.936	-2.634	0.435	1.367e-09	3.502e-08	-1.417	0.417	0.0006691	0.008338	FALSE	FALSE	FALSE
ENSG00000125848	FLRT3	92.185	3.983	0.727	4.295e-08	1.521e-06	1.929	0.754	0.01049	0.1532	223.201	3.715	0.388	1.057e-21	9.995e-20	1.639	0.397	3.697e-05	0.0007839	FALSE	FALSE	FALSE
ENSG00000282936	ENSG00000282936	168.58	1.879	0.358	1.517e-07	4.684e-06	1.382	0.361	0.0001311	0.007742	227.069	0.837	0.304	0.005799	0.02829	0.861	0.304	0.004642	0.03658	FALSE	FALSE	FALSE
ENSG00000140943	MBTPS1	2134.09	0.54	0.208	0.009349	0.04927	0.669	0.208	0.00127	0.03983	2099.97	1.067	0.199	8.681e-08	1.629e-06	0.899	0.2	6.651e-06	0.0001907	FALSE	FALSE	FALSE
ENSG00000117335	CD46	3018.55	-0.716	0.181	7.363e-05	0.001033	-0.551	0.18	0.002284	0.06126	3716.54	-0.433	0.148	0.00339	0.01838	-0.417	0.148	0.004894	0.03815	FALSE	FALSE	FALSE
ENSG00000188021	UBQLN2	949.074	1.004	0.206	1.129e-06	2.744e-05	0.529	0.208	0.01088	0.1562	2286.52	0.892	0.16	2.235e-08	4.688e-07	0.903	0.16	1.561e-08	8.788e-07	TRUE	TRUE	TRUE
ENSG00000104899	AMH	46.469	3.085	0.684	6.435e-06	0.0001291	1.928	0.699	0.005802	NA	617.554	0.664	0.226	0.003252	0.01778	0.702	0.226	0.001895	0.01865	FALSE	FALSE	FALSE
ENSG00000290292	HOMEZ	124.459	2.039	0.417	1.029e-06	2.536e-05	1.109	0.424	0.008892	0.1388	410.363	0.765	0.249	0.00211	0.01247	1.417	0.247	1.018e-08	6.003e-07	FALSE	FALSE	FALSE
ENSG00000125629	INSIG2	328.24	-0.917	0.328	0.005217	0.03139	-0.942	0.329	0.004204	0.09032	424.745	-0.913	0.261	0.0004812	0.00364	-0.849	0.262	0.001188	0.01297	FALSE	FALSE	FALSE
ENSG00000291146	RP9P	24.513	5.477	1.196	4.705e-06	9.753e-05	3.112	1.229	0.01135	NA	64.519	3.366	0.591	1.252e-08	2.736e-07	2.643	0.597	9.692e-06	0.0002605	FALSE	FALSE	FALSE
ENSG00000295948	ENSG00000295948	1350.48	-2.236	0.207	2.779e-27	1.339e-24	-0.574	0.203	0.004637	0.0965	222.907	-2.641	0.36	2.348e-13	9.931e-12	-0.938	0.346	0.006731	0.04849	FALSE	FALSE	FALSE
ENSG00000136156	ITM2B	6999.39	-0.806	0.187	1.629e-05	0.0002869	-0.52	0.187	0.005434	0.1042	5549.53	-0.47	0.149	0.001626	0.01003	-0.425	0.149	0.004378	0.03503	FALSE	FALSE	FALSE
ENSG00000138448	ITGAV	401.025	0.967	0.266	0.0002782	0.00307	0.693	0.267	0.009571	0.145	755.522	0.766	0.22	0.0005052	0.003787	0.698	0.221	0.001575	0.01619	FALSE	FALSE	FALSE
ENSG00000105426	PTPRS	4004.86	0.615	0.217	0.004507	0.02816	0.593	0.217	0.006221	0.1126	17110.2	0.442	0.137	0.001241	0.007997	0.621	0.137	5.626e-06	0.0001645	FALSE	FALSE	FALSE
ENSG00000160360	GPSM1	112.114	1.654	0.443	0.0001908	0.00226	1.155	0.45	0.01029	0.1521	942.086	0.672	0.185	0.000289	0.002351	0.601	0.186	0.001216	0.01314	FALSE	FALSE	FALSE
ENSG00000119669	IRF2BPL	3411.75	-1.207	0.183	4.36e-11	2.887e-09	-0.457	0.182	0.01226	0.1695	3680.99	-2.279	0.199	1.985e-30	3.59e-28	-0.873	0.198	1.001e-05	0.0002676	FALSE	FALSE	FALSE
ENSG00000099284	MACROH2A2	1832.65	0.599	0.21	0.004263	0.02694	0.556	0.21	0.008026	0.1315	1576.52	1.423	0.191	1.025e-13	4.49e-12	1.114	0.192	6.192e-09	3.858e-07	TRUE	FALSE	FALSE
ENSG00000143494	VASH2	9785.64	0.79	0.216	0.0002564	0.002893	0.817	0.216	0.0001585	0.008695	27111.5	-0.321	0.126	0.01094	0.04735	0.408	0.126	0.001207	0.01311	FALSE	FALSE	FALSE
ENSG00000177169	ULK1	2606.87	0.631	0.209	0.002581	0.01812	0.68	0.21	0.001171	0.03747	6743.99	0.399	0.145	0.005992	0.02906	0.431	0.145	0.003039	0.02663	TRUE	TRUE	TRUE
ENSG00000105058	FAM32A	2470.01	0.465	0.179	0.009282	0.04899	0.523	0.179	0.003446	0.07953	2366.66	0.988	0.164	1.759e-09	4.4e-08	0.653	0.164	7.154e-05	0.001353	FALSE	FALSE	FALSE
ENSG00000158526	TSR2	4063.67	1.165	0.171	9.065e-12	6.75e-10	0.496	0.171	0.003761	0.08379	11070.1	0.659	0.133	6.935e-07	1.118e-05	0.347	0.133	0.009066	0.05992	FALSE	TRUE	FALSE
ENSG00000173898	SPTBN2	2188.97	0.478	0.192	0.01285	0.06243	0.714	0.192	0.0001979	0.01024	2140.81	0.977	0.19	2.721e-07	4.708e-06	1.147	0.19	1.554e-09	1.1e-07	FALSE	FALSE	FALSE
ENSG00000162976	SLC66A3	3524.29	-1.806	0.182	3.306e-23	9.89e-21	-0.639	0.181	0.0004114	0.0174	1930.53	-0.525	0.186	0.0048	0.02436	0.492	0.185	0.007875	0.05435	TRUE	TRUE	TRUE
ENSG00000163923	RPL39L	905.567	-1.066	0.249	1.873e-05	0.0003237	-0.615	0.248	0.01308	0.175	949.992	-2.383	0.195	1.936e-34	4.462e-32	-1.381	0.191	5.457e-13	6.682e-11	FALSE	FALSE	FALSE
ENSG00000124762	CDKN1A	2257.26	0.693	0.207	0.0008032	0.007235	0.57	0.207	0.005843	0.1079	926.049	-0.948	0.212	7.967e-06	0.0001011	0.569	0.209	0.006564	0.04769	TRUE	FALSE	FALSE
ENSG00000113810	SMC4	2653.34	0.955	0.217	1.132e-05	0.0002112	0.54	0.218	0.01319	0.176	3859.09	0.626	0.14	7.859e-06	0.0001003	0.583	0.14	3.229e-05	0.0007029	FALSE	FALSE	FALSE
ENSG00000269713	NBPF9	831.88	1.473	0.216	8.587e-12	6.421e-10	0.541	0.218	0.01304	0.1746	2033.18	0.835	0.161	2.085e-07	3.686e-06	0.599	0.161	0.0002013	0.00316	FALSE	FALSE	FALSE
ENSG00000168918	INPP5D	612.727	-1.859	0.248	6.205e-14	6.151e-12	-0.911	0.244	0.0001872	0.009895	98.899	-1.215	0.483	0.01193	0.05056	-1.585	0.489	0.001198	0.01304	FALSE	FALSE	FALSE
ENSG00000197256	KANK2	1157.14	0.648	0.219	0.003022	0.02042	0.846	0.218	0.0001062	0.006662	1860.05	0.448	0.172	0.009147	0.04105	0.555	0.172	0.001243	0.01335	FALSE	FALSE	FALSE
ENSG00000006606	CCL26	141.099	-2.421	0.404	2.16e-09	1.009e-07	-1.159	0.386	0.002685	0.0676	18.221	-3.297	1.085	0.002378	0.01377	-2.8	1.064	0.008537	NA	FALSE	FALSE	FALSE
ENSG00000163694	RBM47	2413.37	-0.9	0.234	0.0001182	0.001516	-0.577	0.233	0.01349	0.1785	1387.5	-2.652	0.205	2.544e-38	7.819e-36	-2.06	0.204	4.479e-24	2.323e-21	FALSE	FALSE	FALSE
ENSG00000072506	HSD17B10	3484.61	0.977	0.18	5.956e-08	2.034e-06	0.502	0.181	0.005448	0.1043	9398.44	0.691	0.158	1.148e-05	0.0001396	0.415	0.158	0.008427	0.05698	FALSE	FALSE	FALSE
ENSG00000048028	USP28	2216.02	-0.486	0.191	0.0112	0.05625	-0.572	0.192	0.002855	0.07044	1874.27	-0.712	0.165	1.499e-05	0.0001771	-0.714	0.165	1.477e-05	0.0003694	FALSE	FALSE	FALSE
ENSG00000105204	DYRK1B	191.579	1.82	0.399	5.229e-06	0.0001074	0.992	0.404	0.01418	0.1837	907.166	1.921	0.186	5.336e-25	6.39e-23	0.979	0.188	1.941e-07	8.495e-06	FALSE	TRUE	FALSE
ENSG00000150907	FOXO1	579.297	1.989	0.346	8.69e-09	3.547e-07	1.269	0.347	0.0002553	0.01256	1294.12	0.415	0.169	0.01401	0.05739	0.654	0.169	0.0001066	0.001881	FALSE	FALSE	FALSE
ENSG00000162073	PAQR4	432.597	0.973	0.275	0.0004008	0.004131	0.694	0.276	0.01198	0.1674	1317.01	0.647	0.181	0.0003639	0.002871	0.572	0.182	0.001634	0.01671	FALSE	FALSE	FALSE
ENSG00000153363	LINC00467	469.257	-1.299	0.257	4.326e-07	1.187e-05	-0.752	0.255	0.003159	0.07564	336.89	-0.909	0.275	0.0009422	0.00639	-0.704	0.274	0.01029	0.06499	FALSE	FALSE	FALSE
ENSG00000132698	RAB25	728.8	-1.132	0.269	2.547e-05	0.0004262	-0.655	0.268	0.01437	0.1853	849.957	-1.967	0.214	3.244e-20	2.578e-18	-1.123	0.211	1.045e-07	4.916e-06	TRUE	TRUE	TRUE
ENSG00000078018	MAP2	215.605	2.354	0.4	4.055e-09	1.79e-07	2.459	0.401	8.663e-10	3.769e-07	606.497	0.794	0.233	0.0006662	0.004773	0.577	0.234	0.01377	0.07994	FALSE	FALSE	FALSE
ENSG00000168916	ZNF608	1290.62	1.28	0.204	3.524e-10	1.911e-08	0.501	0.205	0.0146	0.1866	3329.68	1.46	0.158	2.286e-20	1.841e-18	0.907	0.158	1.003e-08	5.948e-07	TRUE	FALSE	FALSE
ENSG00000112759	SLC29A1	4640.3	-1.102	0.178	5.859e-10	3.016e-08	-0.482	0.177	0.006649	0.1178	1876.57	-0.455	0.171	0.007951	0.03656	-0.733	0.172	1.996e-05	0.0004775	FALSE	FALSE	FALSE
ENSG00000114315	HES1	208.807	2.666	0.354	5.324e-14	5.339e-12	1.111	0.362	0.002174	0.059	612.129	0.954	0.252	0.0001573	0.001403	0.634	0.253	0.01236	0.07378	TRUE	TRUE	TRUE
ENSG00000170100	ZNF778	999.061	0.84	0.217	0.0001101	0.001436	0.558	0.218	0.01032	0.1521	878.885	0.607	0.208	0.003572	0.01918	0.684	0.208	0.001034	0.01174	FALSE	FALSE	FALSE
ENSG00000114115	RBP1	250.752	-1.179	0.341	0.0005396	0.005234	-0.844	0.34	0.01288	0.1731	474.373	-1.721	0.244	1.885e-12	7.227e-11	-0.755	0.24	0.001684	0.01699	FALSE	FALSE	FALSE
ENSG00000077782	FGFR1	14363.1	1.19	0.22	5.931e-08	2.029e-06	0.728	0.22	0.0009255	0.03076	59336.9	0.447	0.154	0.003725	0.01983	0.394	0.154	0.01055	0.06629	FALSE	FALSE	FALSE
ENSG00000108379	WNT3	386.807	-1.774	0.284	4.267e-10	2.278e-08	-1.497	0.282	1.151e-07	2.505e-05	102.104	1.442	0.432	0.0008487	0.005857	1.067	0.436	0.01437	0.0824	TRUE	TRUE	TRUE
ENSG00000196440	ARMCX4	676.383	0.876	0.261	0.0007973	0.007201	0.641	0.262	0.01443	0.1856	1499.89	0.759	0.17	8.401e-06	0.0001061	0.781	0.171	4.641e-06	0.0001387	FALSE	FALSE	FALSE
ENSG00000196814	MVB12B	186.697	0.991	0.389	0.0108	0.0548	1.107	0.389	0.004464	0.09432	729.825	0.83	0.199	3.068e-05	0.0003327	0.829	0.199	3.202e-05	0.0007013	TRUE	TRUE	TRUE
ENSG00000270647	TAF15	9100.3	0.579	0.162	0.0003505	0.003693	0.415	0.162	0.01038	0.1523	5175.52	0.657	0.136	1.328e-06	2.014e-05	0.384	0.136	0.004722	0.03709	FALSE	FALSE	FALSE
ENSG00000138758	SEPTIN11	4323.1	0.531	0.177	0.002697	0.01866	0.495	0.177	0.005217	0.1021	4474.51	0.391	0.141	0.005485	0.0271	0.434	0.141	0.002069	0.01996	FALSE	FALSE	FALSE
ENSG00000223764	LINC02593	20.13	4.21	1.086	0.0001059	0.001391	2.698	1.111	0.01521	NA	78.984	2.321	0.553	2.747e-05	0.0003023	2.128	0.556	0.0001294	0.00221	FALSE	FALSE	FALSE
ENSG00000286626	ENSG00000286626	70.515	1.608	0.515	0.001809	0.01374	1.498	0.517	0.003786	0.08407	119.672	1.215	0.405	0.002717	0.01535	1.095	0.407	0.007162	0.05082	FALSE	FALSE	FALSE
ENSG00000272398	CD24	26535.6	0.424	0.172	0.01365	0.0654	0.779	0.172	6.013e-06	0.0006807	38400	-0.436	0.139	0.001768	0.01075	0.547	0.139	8.634e-05	0.001591	FALSE	FALSE	FALSE
ENSG00000183248	PRR36	112.723	1.344	0.489	0.005967	0.03478	1.291	0.491	0.008477	0.1357	747.633	0.706	0.216	0.001107	0.007286	1.161	0.216	7.662e-08	3.732e-06	FALSE	FALSE	FALSE
ENSG00000158321	AUTS2	1969.77	1.224	0.235	1.901e-07	5.666e-06	0.574	0.236	0.01478	0.1882	7444	1.14	0.139	2.912e-16	1.653e-14	0.465	0.14	0.0008793	0.01039	TRUE	FALSE	FALSE
ENSG00000119888	EPCAM	2520.82	-0.689	0.246	0.005098	0.03081	-0.678	0.246	0.005831	0.1078	373.08	-1.624	0.321	4.063e-07	6.856e-06	-0.898	0.318	0.004742	0.03722	TRUE	TRUE	TRUE
ENSG00000177045	SIX5	530.526	1.001	0.249	5.847e-05	0.0008538	0.606	0.251	0.01558	0.1939	2292.6	0.64	0.158	4.827e-05	0.0004957	0.745	0.158	2.285e-06	7.586e-05	FALSE	FALSE	FALSE
ENSG00000160712	IL6R	1644.03	-0.85	0.221	0.0001176	0.001512	-0.535	0.22	0.0152	0.191	361.032	-2.546	0.347	2.154e-13	9.155e-12	-1.158	0.34	0.0006459	0.008089	TRUE	FALSE	FALSE
ENSG00000214338	MTCL3	27.321	3.386	0.964	0.0004455	0.004513	2.529	0.98	0.009856	NA	62.811	1.707	0.551	0.001945	0.01163	1.604	0.553	0.003745	0.03127	TRUE	FALSE	FALSE
ENSG00000173950	XXYLT1	1139.08	0.807	0.199	5.065e-05	0.0007615	0.48	0.2	0.01626	0.199	2329.11	0.946	0.161	4.407e-09	1.029e-07	0.761	0.161	2.442e-06	8.004e-05	TRUE	TRUE	TRUE
ENSG00000059378	PARP12	351.28	-1.594	0.304	1.54e-07	4.739e-06	-0.764	0.299	0.01069	0.1545	185.488	-1.127	0.344	0.001069	0.007081	-0.971	0.345	0.004844	0.03791	FALSE	FALSE	FALSE
ENSG00000143622	RIT1	765.102	1.017	0.221	4.108e-06	8.659e-05	0.57	0.222	0.01034	0.1521	1867.05	0.708	0.176	5.853e-05	0.000586	0.482	0.177	0.006348	0.04656	TRUE	FALSE	FALSE
ENSG00000225783	MIAT	463.165	1.859	0.306	1.21e-09	5.916e-08	1.353	0.308	1.145e-05	0.00113	1388.15	-0.396	0.166	0.01677	0.06607	-0.643	0.166	0.0001109	0.001942	FALSE	FALSE	FALSE
ENSG00000115053	NCL	30829.5	0.737	0.19	0.0001011	0.001335	0.487	0.19	0.01017	0.1508	31051.1	0.518	0.126	3.879e-05	0.0004092	0.342	0.126	0.006618	0.0479	FALSE	TRUE	FALSE
ENSG00000259316	ENSG00000259316	306.507	2.617	0.295	7.475e-19	1.38e-16	0.972	0.303	0.001352	0.04146	823.221	1.654	0.215	1.453e-14	6.943e-13	0.524	0.217	0.016	0.08891	FALSE	FALSE	FALSE
ENSG00000116747	RO60	860.269	1.038	0.257	5.159e-05	0.0007729	0.784	0.257	0.002305	0.0616	1029.19	0.447	0.184	0.0148	0.05998	0.67	0.183	0.0002587	0.003883	FALSE	FALSE	FALSE
ENSG00000120314	WDR55	2022.56	-0.639	0.194	0.0009796	0.008451	-0.467	0.194	0.01594	0.1966	3839.57	-1.186	0.161	1.847e-13	7.92e-12	-0.536	0.161	0.0008586	0.01017	FALSE	FALSE	FALSE
ENSG00000158764	ITLN2	180.85	-2.072	0.405	3.174e-07	9.042e-06	-0.933	0.394	0.01777	0.2117	120.54	-2.965	0.452	5.188e-11	1.661e-09	-1.838	0.435	2.348e-05	0.0005428	FALSE	FALSE	FALSE
ENSG00000168061	SAC3D1	363.713	0.798	0.27	0.003055	0.02059	0.691	0.27	0.0105	0.1532	1150.41	0.696	0.177	8.517e-05	0.0008134	0.505	0.178	0.004466	0.03558	FALSE	FALSE	FALSE
ENSG00000176749	CDK5R1	209.629	1.094	0.339	0.001239	0.01017	0.827	0.34	0.01507	0.1907	228.12	1.151	0.335	0.0005787	0.004254	1.074	0.335	0.001364	0.0143	FALSE	FALSE	FALSE
ENSG00000179899	PHC1P1	2117.9	0.725	0.204	0.0003843	0.003994	0.53	0.204	0.009556	0.1449	832.178	-1.074	0.188	1.154e-08	2.53e-07	-0.493	0.187	0.00833	0.05665	FALSE	FALSE	FALSE
ENSG00000182481	KPNA2	12929.2	0.772	0.167	3.892e-06	8.303e-05	0.404	0.167	0.01569	0.1948	18418.7	0.832	0.149	2.397e-08	5.001e-07	0.444	0.149	0.002939	0.02599	FALSE	FALSE	FALSE
ENSG00000116729	WLS	105.662	3.588	0.562	1.748e-10	1.015e-08	1.479	0.58	0.01076	0.155	164.467	2.14	0.361	2.992e-09	7.138e-08	0.974	0.367	0.008016	0.05507	TRUE	TRUE	TRUE
ENSG00000137312	FLOT1	2240.95	-0.5	0.213	0.01883	0.08272	-0.844	0.213	7.744e-05	0.005215	4076.46	-0.668	0.166	6.009e-05	0.0006003	-1.148	0.167	5.988e-12	6.478e-10	FALSE	FALSE	FALSE
ENSG00000168487	BMP1	150.188	1.057	0.428	0.01351	0.06486	1.463	0.427	0.0006036	0.02253	468.176	0.919	0.282	0.001113	0.007317	0.819	0.283	0.003755	0.03132	FALSE	FALSE	FALSE
ENSG00000075043	KCNQ2	1180.78	0.739	0.265	0.005286	0.03172	0.654	0.265	0.01378	0.1809	3367.22	1.086	0.156	3.797e-12	1.406e-10	0.734	0.157	2.785e-06	8.93e-05	FALSE	TRUE	FALSE
ENSG00000188070	ZFTA	1129.96	1.205	0.222	5.854e-08	2.011e-06	0.539	0.224	0.01597	0.1968	4254.29	0.907	0.162	2.286e-08	4.791e-07	0.479	0.163	0.003201	0.02772	FALSE	FALSE	FALSE
ENSG00000183955	KMT5A	760.355	0.958	0.219	1.178e-05	0.0002185	0.514	0.22	0.0194	0.2236	1271.15	0.867	0.182	1.802e-06	2.647e-05	0.859	0.182	2.302e-06	7.621e-05	TRUE	TRUE	TRUE
ENSG00000135917	SLC19A3	116.931	-1.476	0.485	0.002351	0.01688	-1.194	0.483	0.01341	0.1779	84.525	-1.553	0.534	0.003632	0.01944	-2.007	0.543	0.000217	0.00335	FALSE	FALSE	FALSE
ENSG00000170681	CAVIN4	107.427	1.962	0.458	1.831e-05	0.0003173	1.082	0.465	0.02005	0.2283	214.301	2.135	0.331	1.082e-10	3.293e-09	1.301	0.335	0.0001024	0.001836	FALSE	FALSE	FALSE
ENSG00000214706	IFRD2	1678.91	0.46	0.188	0.01444	0.06812	0.572	0.188	0.002322	0.06182	2060.85	0.684	0.163	2.727e-05	0.0003007	0.477	0.163	0.003493	0.02965	FALSE	FALSE	FALSE
ENSG00000140835	CHST4	93.635	-2.21	0.497	8.61e-06	0.0001658	-1.697	0.489	0.0005113	0.01994	38.316	-1.682	0.706	0.0172	0.06731	-2.168	0.723	0.002704	0.0245	FALSE	FALSE	FALSE
ENSG00000104413	ESRP1	2008.35	-1.044	0.233	7.697e-06	0.0001504	-0.538	0.233	0.02082	0.2311	254.279	-2.094	0.296	1.391e-12	5.458e-11	-1.542	0.292	1.299e-07	5.902e-06	FALSE	FALSE	FALSE
ENSG00000186866	POFUT2	1225.43	0.761	0.224	0.000675	0.006262	0.551	0.224	0.01408	0.1832	2455.4	0.539	0.157	0.0005795	0.004257	0.436	0.157	0.005526	0.04187	FALSE	FALSE	FALSE
ENSG00000112984	KIF20A	2385.93	0.764	0.184	3.125e-05	0.0005053	0.437	0.184	0.01748	0.2093	4124.81	0.774	0.152	3.215e-07	5.484e-06	0.444	0.152	0.003428	0.02927	FALSE	FALSE	FALSE
ENSG00000197965	MPZL1	2066.15	0.978	0.189	2.167e-07	6.34e-06	0.437	0.189	0.02078	0.2311	3979.14	0.559	0.143	9.175e-05	0.0008699	0.543	0.143	0.0001467	0.002458	TRUE	TRUE	TRUE
ENSG00000105447	GRWD1	2394.7	0.692	0.18	0.0001204	0.001539	0.504	0.18	0.005187	0.1021	3864.47	0.713	0.193	0.0002296	0.001943	0.467	0.194	0.0158	0.08817	FALSE	FALSE	FALSE
ENSG00000145919	BOD1	3298.24	0.497	0.175	0.00462	0.02862	0.42	0.176	0.01678	0.2032	4561.88	0.555	0.14	7.122e-05	0.0006968	0.559	0.14	6.468e-05	0.001238	FALSE	FALSE	FALSE
ENSG00000143126	CELSR2	3165.87	0.813	0.216	0.0001671	0.002025	0.521	0.216	0.0161	0.198	10476.8	1.107	0.168	4.031e-11	1.304e-09	0.466	0.168	0.005472	0.04155	TRUE	FALSE	FALSE
ENSG00000204228	HSD17B8	320.531	-1.444	0.33	1.225e-05	0.0002264	-0.748	0.327	0.02205	0.2398	353.22	-1.296	0.311	3.158e-05	0.000341	-1.235	0.312	7.407e-05	0.001388	FALSE	FALSE	FALSE
ENSG00000124615	MOCS1	507.223	-0.924	0.247	0.0001829	0.002179	-0.625	0.246	0.01103	0.1579	765.178	-0.51	0.201	0.01096	0.04738	-0.869	0.202	1.712e-05	0.0004188	FALSE	FALSE	FALSE
ENSG00000170345	FOS	1881.71	-0.886	0.213	3.112e-05	0.0005049	-0.485	0.212	0.02232	0.241	412.223	-1.683	0.276	1.057e-09	2.739e-08	-1.563	0.276	1.432e-08	8.197e-07	TRUE	FALSE	FALSE
ENSG00000172534	HCFC1	5612.4	0.707	0.167	2.334e-05	0.0003931	0.429	0.167	0.01029	0.1521	15003.5	0.482	0.148	0.001146	0.007499	0.377	0.148	0.01103	0.0684	FALSE	FALSE	FALSE
ENSG00000148297	MED22	1506.39	0.927	0.218	2.083e-05	0.0003557	0.571	0.218	0.008855	0.1385	2778.75	-0.451	0.182	0.01338	0.05541	-0.658	0.183	0.0003155	0.004556	FALSE	FALSE	FALSE
ENSG00000289075	ENSG00000289075	102.876	2.519	0.507	6.77e-07	1.751e-05	1.193	0.517	0.02097	0.2323	160.054	1.95	0.361	6.756e-08	1.303e-06	1.144	0.366	0.001789	0.01779	FALSE	FALSE	FALSE
ENSG00000143401	ANP32E	5401.31	0.976	0.182	8.504e-08	2.794e-06	0.71	0.182	0.0001	0.006357	6034.72	0.428	0.136	0.001683	0.01031	0.314	0.136	0.02141	0.1095	TRUE	FALSE	FALSE
ENSG00000249915	PDCD6	2182.7	0.453	0.186	0.01489	0.06967	0.491	0.186	0.008315	0.1337	2901.12	1.053	0.163	1.009e-10	3.085e-09	0.69	0.163	2.349e-05	0.0005428	FALSE	TRUE	FALSE
ENSG00000161921	CXCL16	66.28	-1.652	0.533	0.001922	0.01442	-1.351	0.529	0.01062	0.1542	170.559	-1.853	0.35	1.224e-07	2.255e-06	-0.874	0.342	0.0107	0.06703	FALSE	FALSE	FALSE
ENSG00000149294	NCAM1	96.988	2.062	0.465	9.335e-06	0.0001782	1.655	0.47	0.0004326	0.01798	445.129	0.605	0.265	0.02229	0.08189	0.89	0.264	0.0007611	0.009223	FALSE	FALSE	FALSE
ENSG00000084710	EFR3B	1806.94	-1.376	0.209	4.399e-11	2.891e-09	-0.887	0.208	2.02e-05	0.001838	715.882	0.865	0.197	1.167e-05	0.0001414	0.45	0.199	0.02363	0.1174	FALSE	FALSE	FALSE
ENSG00000235750	KIAA0040	502.427	-1.057	0.255	3.317e-05	0.0005318	-0.573	0.253	0.02355	0.2488	486.78	-0.887	0.24	0.0002272	0.001927	-1.038	0.242	1.773e-05	0.0004313	FALSE	FALSE	FALSE
ENSG00000075151	EIF4G3	4731.26	0.85	0.201	2.415e-05	0.0004056	0.463	0.201	0.02146	0.236	8231.1	0.407	0.135	0.002539	0.01452	0.546	0.135	5.061e-05	0.001014	TRUE	TRUE	TRUE
ENSG00000105298	CACTIN	1557.63	0.524	0.21	0.01276	0.06204	0.549	0.21	0.009042	0.1397	2610.04	0.497	0.154	0.001269	0.008137	0.504	0.154	0.00108	0.01208	FALSE	FALSE	FALSE
ENSG00000142892	PIGK	837.408	-0.612	0.249	0.01398	0.06663	-0.731	0.249	0.003386	0.07898	1312.24	-0.487	0.181	0.007063	0.03313	-0.852	0.182	2.815e-06	9.009e-05	FALSE	FALSE	FALSE
ENSG00000167394	ZNF668	473.682	0.759	0.249	0.002299	0.01659	0.584	0.249	0.0192	0.2218	772.425	0.755	0.207	0.000257	0.002131	0.617	0.207	0.002892	0.0257	TRUE	FALSE	FALSE
ENSG00000148143	ZNF462	1744.44	1.105	0.186	2.882e-09	1.313e-07	0.529	0.187	0.004658	0.0965	3943.81	0.372	0.149	0.01246	0.05238	0.397	0.149	0.007642	0.05321	FALSE	FALSE	FALSE
ENSG00000111057	KRT18	39446.3	-0.619	0.187	0.0008959	0.007858	0.464	0.186	0.01278	0.1723	3593.07	-1.478	0.206	6.363e-13	2.573e-11	-0.52	0.205	0.01124	0.0693	FALSE	FALSE	FALSE
ENSG00000167674	HDGFL2	4190.36	0.46	0.185	0.01303	0.06303	0.467	0.185	0.01188	0.1666	4814.37	0.956	0.151	2.172e-10	6.347e-09	0.674	0.151	7.827e-06	0.000218	FALSE	TRUE	FALSE
ENSG00000072682	P4HA2	462.913	-1.111	0.261	2.093e-05	0.000357	-0.581	0.259	0.02511	0.257	1293.16	-2.235	0.194	7.411e-31	1.353e-28	-1.597	0.192	9.833e-17	2.223e-14	TRUE	FALSE	FALSE
ENSG00000120053	GOT1	4025.81	-0.766	0.178	1.677e-05	0.0002936	-0.402	0.178	0.02387	0.2503	3263.84	-0.607	0.179	0.0006872	0.00489	-0.617	0.179	0.0005677	0.0073	FALSE	FALSE	FALSE
ENSG00000292246	ENSG00000292246	93.95	-1.544	0.686	0.02446	0.09973	-2.326	0.696	0.0008365	0.0288	154.207	-3.373	0.436	1.037e-14	5.089e-13	-1.915	0.415	3.903e-06	0.0001203	FALSE	FALSE	FALSE
ENSG00000183696	UPP1	5598.46	-1.529	0.23	3.068e-11	2.087e-09	-0.513	0.23	0.02557	0.2602	1212.95	-1.553	0.208	7.389e-14	3.316e-12	-1.114	0.207	7.435e-08	3.632e-06	FALSE	FALSE	FALSE
ENSG00000106615	RHEB	3674.67	-0.62	0.197	0.001671	0.01292	-0.489	0.197	0.0131	0.175	2641.57	-0.595	0.149	6.747e-05	0.0006636	-0.38	0.149	0.01088	0.06775	FALSE	FALSE	FALSE
ENSG00000006047	YBX2	441.61	-1.154	0.289	6.608e-05	0.0009444	-0.659	0.287	0.02187	0.2388	1463.55	-1.385	0.169	2.228e-16	1.28e-14	-0.484	0.167	0.003792	0.03158	FALSE	FALSE	FALSE
ENSG00000189057	FAM111B	199.492	2.011	0.406	7.135e-07	1.834e-05	0.933	0.412	0.02352	0.2487	337.776	1.708	0.284	1.751e-09	4.387e-08	0.857	0.287	0.002807	0.02522	FALSE	FALSE	FALSE
ENSG00000286037	ENSG00000286037	1548.26	-1.099	0.222	7.388e-07	1.893e-05	-0.558	0.221	0.01164	0.1642	413.546	-0.619	0.248	0.0127	0.05315	-0.755	0.249	0.00248	0.0228	FALSE	FALSE	FALSE
ENSG00000164074	ABHD18	447.208	-0.747	0.249	0.002677	0.01856	-0.587	0.249	0.01825	0.2151	427.429	-0.672	0.24	0.005172	0.02585	-0.798	0.241	0.0009479	0.01104	FALSE	FALSE	FALSE
ENSG00000158941	CCAR2	4006.02	0.686	0.182	0.0001602	0.001954	0.441	0.182	0.01538	0.1924	5642.23	0.584	0.159	0.0002433	0.002037	0.402	0.159	0.01148	0.07017	FALSE	FALSE	FALSE
ENSG00000148600	CDHR1	557.875	0.636	0.247	0.009922	0.05145	1.012	0.246	3.896e-05	0.003047	781.065	-0.506	0.201	0.01194	0.05062	0.551	0.199	0.005627	0.04242	FALSE	FALSE	FALSE
ENSG00000162946	DISC1	154.762	-1.044	0.363	0.004014	0.0257	-1.044	0.364	0.004114	0.08881	86.495	-1.143	0.49	0.01961	0.07447	-2.555	0.518	8.049e-07	3.046e-05	FALSE	FALSE	FALSE
ENSG00000178764	ZHX2	337.171	1.281	0.3	1.905e-05	0.0003285	0.668	0.302	0.02715	0.2652	677.219	1.068	0.21	3.822e-07	6.472e-06	0.728	0.212	0.0005749	0.007345	FALSE	FALSE	FALSE
ENSG00000244187	TMEM141	808.397	-0.799	0.233	0.0006142	0.005782	-0.521	0.233	0.02525	0.2581	1028.06	-0.67	0.216	0.001905	0.01144	-0.975	0.217	6.867e-06	0.0001956	FALSE	FALSE	FALSE
ENSG00000069482	GAL	7938.59	-0.554	0.201	0.005844	0.03427	0.459	0.201	0.02216	0.2401	1957.29	-1.459	0.162	2.35e-19	1.748e-17	-0.931	0.162	8.428e-09	5.107e-07	FALSE	TRUE	FALSE
ENSG00000110237	ARHGEF17	257.737	2.011	0.325	6.024e-10	3.092e-08	0.725	0.331	0.0283	0.2728	863.953	1.702	0.213	1.356e-15	7.272e-14	1.3	0.214	1.239e-09	8.953e-08	TRUE	FALSE	FALSE
ENSG00000096696	DSP	5809.62	-1.007	0.197	3.212e-07	9.102e-06	-0.649	0.197	0.0009757	0.03212	2445.59	-0.333	0.152	0.02794	0.09748	-0.58	0.152	0.000134	0.00227	TRUE	FALSE	FALSE
ENSG00000165458	INPPL1	2213.39	0.945	0.227	3.165e-05	0.0005108	0.501	0.228	0.02759	0.2683	9607.73	0.557	0.131	2.144e-05	0.0002419	0.419	0.131	0.001423	0.01484	FALSE	FALSE	FALSE
ENSG00000107130	NCS1	1041.21	0.602	0.213	0.004672	0.02885	0.713	0.213	0.0008075	0.02804	1842.87	0.364	0.161	0.02362	0.08537	0.842	0.16	1.517e-07	6.805e-06	FALSE	FALSE	FALSE
ENSG00000168672	LRATD2	1926.42	-1.868	0.233	1.217e-15	1.588e-13	-0.506	0.232	0.0289	0.2761	721.339	-2.481	0.208	6.676e-33	1.399e-30	-0.742	0.2	0.0002093	0.003263	TRUE	FALSE	FALSE
ENSG00000172819	RARG	105.047	1.944	0.434	7.591e-06	0.0001486	1.311	0.439	0.002811	0.06976	338.05	0.59	0.265	0.02632	0.09307	1.073	0.264	4.897e-05	0.000988	FALSE	TRUE	FALSE
ENSG00000162878	PKDCC	447.599	2.896	0.3	5.482e-22	1.359e-19	1.157	0.306	0.0001538	0.008565	1447.77	2.417	0.212	4.975e-30	8.907e-28	0.469	0.215	0.02916	0.1358	TRUE	TRUE	TRUE
ENSG00000184194	GPR173	171.908	1.758	0.377	3.109e-06	6.794e-05	0.91	0.385	0.01817	0.2147	801.006	0.545	0.209	0.008995	0.04048	0.637	0.209	0.002276	0.02144	TRUE	FALSE	FALSE
ENSG00000213145	CRIP1	365.631	-1.21	0.314	0.0001175	0.001511	-0.715	0.312	0.02193	0.2391	401.702	1.705	0.277	7.493e-10	1.993e-08	0.748	0.28	0.00759	0.05294	FALSE	FALSE	FALSE
ENSG00000077264	PAK3	40.188	1.718	0.773	0.02621	0.1047	2.259	0.768	0.003252	NA	112.655	2.105	0.524	5.813e-05	0.0005829	1.929	0.525	0.0002419	0.003664	FALSE	FALSE	FALSE
ENSG00000196924	FLNA	34520.7	0.891	0.165	7.074e-08	2.369e-06	0.732	0.165	9.549e-06	0.0009921	102467	0.352	0.162	0.02985	0.1024	0.972	0.162	1.983e-09	1.377e-07	TRUE	FALSE	FALSE
ENSG00000160094	ZNF362	491.72	0.949	0.244	0.000103	0.001356	0.535	0.246	0.02983	0.2793	1641.73	1.078	0.174	6.256e-10	1.687e-08	1.31	0.174	5.747e-14	8.239e-12	TRUE	FALSE	FALSE
ENSG00000167550	RHEBL1	107.766	-1.182	0.465	0.01094	0.0554	-1.088	0.465	0.01917	0.2218	205.361	-1.335	0.325	4.03e-05	0.0004233	-1.359	0.326	3.128e-05	0.000686	FALSE	TRUE	FALSE
ENSG00000106244	PDAP1	5723.76	0.572	0.173	0.0009564	0.00828	0.415	0.173	0.01649	0.2007	5916.76	0.404	0.137	0.00318	0.01746	0.354	0.137	0.009684	0.06241	FALSE	FALSE	FALSE
ENSG00000005238	ATOSB	689.829	-1.459	0.263	2.73e-08	1.008e-06	-0.844	0.261	0.001215	0.03837	474.152	1.136	0.238	1.768e-06	2.602e-05	0.523	0.24	0.0292	0.1358	FALSE	FALSE	FALSE
ENSG00000165801	ARHGEF40	133.731	2.019	0.406	6.593e-07	1.712e-05	0.919	0.415	0.02693	0.2642	467.346	0.765	0.231	0.0009365	0.006361	0.699	0.232	0.00258	0.02351	FALSE	FALSE	FALSE
ENSG00000170684	ZNF296	798.176	-1.349	0.229	3.637e-09	1.639e-07	-0.49	0.226	0.03048	0.2823	913.498	-1.161	0.212	4.403e-08	8.836e-07	-1.425	0.213	2.355e-11	2.269e-09	FALSE	FALSE	FALSE
ENSG00000178163	ZNF518B	669.261	0.788	0.238	0.0009261	0.008061	0.519	0.239	0.02975	0.2791	590.974	0.928	0.227	4.477e-05	0.0004649	1.066	0.227	2.781e-06	8.93e-05	FALSE	FALSE	FALSE
ENSG00000167487	KLHL26	290.112	0.893	0.288	0.001899	0.01429	0.636	0.289	0.02779	0.2695	1013.42	0.71	0.194	0.0002513	0.002093	0.632	0.194	0.001136	0.01254	TRUE	FALSE	FALSE
ENSG00000137962	ARHGAP29	1594.55	-1.101	0.221	6.284e-07	1.654e-05	-0.506	0.22	0.02172	0.2376	738.604	-1.086	0.221	9.18e-07	1.447e-05	-0.569	0.22	0.009809	0.06291	FALSE	FALSE	FALSE
ENSG00000114948	ADAM23	568.361	0.952	0.244	9.407e-05	0.001256	0.538	0.246	0.02841	0.2732	2262.34	0.502	0.169	0.003018	0.01672	0.753	0.169	8.588e-06	0.0002359	FALSE	FALSE	FALSE
ENSG00000198087	CD2AP	1621.74	-0.763	0.246	0.001961	0.01463	-0.57	0.246	0.02074	0.2311	1030.58	-0.885	0.178	6.733e-07	1.088e-05	-0.461	0.178	0.009348	0.06107	FALSE	FALSE	FALSE
ENSG00000142273	CBLC	380.389	-1.848	0.281	4.572e-11	2.982e-09	-0.595	0.273	0.02944	0.2779	128.172	-1.881	0.392	1.601e-06	2.381e-05	-1.153	0.385	0.002758	0.0249	FALSE	FALSE	FALSE
ENSG00000074219	TEAD2	2617.33	0.796	0.183	1.418e-05	0.0002547	0.409	0.184	0.02609	0.2623	3293.96	1.267	0.159	1.92e-15	1.012e-13	0.438	0.16	0.006165	0.04545	FALSE	FALSE	FALSE
ENSG00000034693	PEX3	586.306	-0.649	0.24	0.006721	0.03816	-0.576	0.24	0.01627	0.199	574.46	-0.976	0.212	3.932e-06	5.42e-05	-0.548	0.211	0.009282	0.06074	FALSE	FALSE	FALSE
ENSG00000188483	IER5L	236.534	2.136	0.321	2.908e-11	1.986e-09	0.703	0.328	0.03231	0.2899	262.457	2.001	0.289	4.337e-12	1.584e-10	1.279	0.292	1.212e-05	0.0003144	TRUE	TRUE	TRUE
ENSG00000132359	RAP1GAP2	3060.12	-1.687	0.187	2.25e-19	4.488e-17	-0.724	0.187	0.0001039	0.006547	1930.54	-1.581	0.168	5.673e-21	4.855e-19	-0.357	0.167	0.03225	0.1461	FALSE	FALSE	FALSE
ENSG00000115109	EPB41L5	1682.03	-0.604	0.187	0.001252	0.01023	-0.517	0.187	0.005734	0.1064	2911.94	-0.358	0.151	0.01765	0.06868	-0.401	0.151	0.008008	0.05507	TRUE	FALSE	FALSE
ENSG00000038382	TRIO	2167.52	0.434	0.184	0.0183	0.08113	0.52	0.184	0.004653	0.0965	2520.77	0.524	0.155	0.0007274	0.005128	0.405	0.155	0.009038	0.05985	TRUE	TRUE	TRUE
ENSG00000188486	H2AX	1979	1.097	0.209	1.594e-07	4.87e-06	0.737	0.21	0.0004381	0.0181	8037.78	0.298	0.139	0.03246	0.1093	0.618	0.139	8.881e-06	0.0002428	TRUE	FALSE	FALSE
ENSG00000175832	ETV4	7572.85	-0.993	0.177	2.069e-08	7.89e-07	-0.377	0.177	0.03301	0.2926	8588.46	-2.487	0.178	2.024e-44	8.484e-42	-0.926	0.177	1.731e-07	7.631e-06	FALSE	FALSE	FALSE
ENSG00000120278	PLEKHG1	221.059	1.012	0.341	0.002984	0.02023	0.748	0.343	0.0291	0.2761	357.862	1.198	0.271	9.848e-06	0.0001218	0.9	0.273	0.0009627	0.01117	FALSE	FALSE	FALSE
ENSG00000132688	NES	8465.81	1.194	0.206	6.409e-09	2.705e-07	0.489	0.206	0.01747	0.2093	18212.3	1.553	0.175	8.091e-19	5.674e-17	0.424	0.175	0.01567	0.08758	TRUE	FALSE	FALSE
ENSG00000276043	UHRF1	1811.19	1.032	0.214	1.443e-06	3.42e-05	0.478	0.215	0.02596	0.2622	3853.14	1.231	0.17	3.847e-13	1.591e-11	0.453	0.17	0.007665	0.05328	FALSE	FALSE	FALSE
ENSG00000090975	PITPNM2	1939.07	-1.543	0.193	1.167e-15	1.533e-13	-0.405	0.191	0.03406	0.2962	1965.01	-2.235	0.204	7.379e-28	1.089e-25	-0.964	0.202	1.945e-06	6.583e-05	FALSE	FALSE	FALSE
ENSG00000247315	ZCCHC3	1009.96	0.81	0.204	7.052e-05	0.001	0.482	0.205	0.01863	0.2181	1966.51	0.385	0.158	0.0149	0.06026	0.54	0.158	0.0006214	0.007805	FALSE	FALSE	FALSE
ENSG00000135423	GLS2	577.88	-1.039	0.297	0.0004658	0.00466	-0.628	0.296	0.0338	0.2953	223.544	-2.835	0.321	1.036e-18	7.208e-17	-3.012	0.326	2.447e-20	8.461e-18	FALSE	FALSE	FALSE
ENSG00000135299	ANKRD6	157.253	1.584	0.404	9.01e-05	0.001211	0.904	0.411	0.02807	0.2716	452.069	0.808	0.253	0.001385	0.008764	0.71	0.253	0.005097	0.0393	FALSE	FALSE	FALSE
ENSG00000068366	ACSL4	3982.62	-1.076	0.177	1.175e-09	5.761e-08	-0.668	0.177	0.0001568	0.008695	3730.45	-0.98	0.151	7.929e-11	2.458e-09	-0.317	0.15	0.03469	0.1531	FALSE	FALSE	FALSE
ENSG00000204525	HLA-C	2150.34	-0.762	0.262	0.003582	0.02352	-0.562	0.262	0.03151	0.2875	6538.3	-0.83	0.133	4.948e-10	1.356e-08	-0.672	0.133	4.657e-07	1.892e-05	FALSE	FALSE	FALSE
ENSG00000166831	RBPMS2	5522.04	-0.772	0.166	3.431e-06	7.422e-05	-0.359	0.166	0.03046	0.2823	7612.75	-0.506	0.134	0.0001541	0.001376	-0.38	0.134	0.004525	0.03593	FALSE	FALSE	FALSE
ENSG00000171246	NPTX1	157.807	2.265	0.372	1.1e-09	5.467e-08	0.802	0.381	0.03529	0.3008	270.795	4.353	0.387	2.573e-29	4.275e-27	2.733	0.393	3.663e-12	4.114e-10	TRUE	TRUE	TRUE
ENSG00000132780	NASP	15538	0.607	0.171	0.0003933	0.004071	0.361	0.171	0.03496	0.2993	23063.3	0.893	0.133	2.229e-11	7.421e-10	0.592	0.133	9.162e-06	0.0002489	TRUE	FALSE	FALSE
ENSG00000189266	PNRC2	3993.63	0.604	0.194	0.001833	0.01388	0.412	0.194	0.03368	0.2951	5646.26	0.745	0.165	6.613e-06	8.601e-05	0.789	0.165	1.844e-06	6.325e-05	TRUE	FALSE	FALSE
ENSG00000165731	RET	447.339	1.033	0.255	5.175e-05	0.000774	0.553	0.257	0.03152	0.2875	3175.47	-0.554	0.15	0.0002327	0.001964	0.433	0.15	0.003799	0.03162	TRUE	TRUE	TRUE
ENSG00000139629	GALNT6	756.297	-0.717	0.222	0.001227	0.0101	-0.471	0.221	0.03323	0.2937	798.898	-1.788	0.208	8.152e-18	5.388e-16	-0.66	0.205	0.001268	0.01357	TRUE	FALSE	FALSE
ENSG00000167634	NLRP7	8096.69	-1.241	0.186	2.857e-11	1.959e-09	-0.39	0.186	0.03613	0.3054	194.64	-2.754	0.398	4.332e-12	1.584e-10	-1.618	0.387	2.942e-05	0.0006545	FALSE	FALSE	FALSE
ENSG00000010278	CD9	28727.9	-1.474	0.21	2.273e-12	1.887e-10	-0.439	0.21	0.0364	0.3054	8349.73	-2.081	0.191	1.138e-27	1.64e-25	-1.078	0.191	1.565e-08	8.788e-07	TRUE	FALSE	FALSE
ENSG00000074181	NOTCH3	1354.42	1.415	0.28	4.123e-07	1.141e-05	0.854	0.28	0.002292	0.06138	7234.84	0.724	0.155	2.955e-06	4.159e-05	0.329	0.155	0.03412	0.1516	FALSE	FALSE	FALSE
ENSG00000101849	TBL1X	850.966	0.532	0.21	0.01127	0.05647	0.664	0.21	0.001555	0.04627	1699.71	0.424	0.161	0.008415	0.0383	0.391	0.161	0.01524	0.08591	TRUE	TRUE	TRUE
ENSG00000189171	S100A13	1877.91	0.597	0.185	0.001248	0.01021	0.39	0.185	0.03528	0.3008	1630.26	1.181	0.182	8.233e-11	2.548e-09	1.015	0.182	2.519e-08	1.341e-06	TRUE	FALSE	FALSE
ENSG00000066923	STAG3	1168.85	-0.863	0.21	3.855e-05	0.0006042	-0.441	0.209	0.03478	0.2992	188.308	-1.143	0.336	0.0006703	0.004799	-1.094	0.337	0.001159	0.01271	FALSE	FALSE	FALSE
ENSG00000288534	ENSG00000288534	1378.55	1.116	0.211	1.171e-07	3.736e-06	0.522	0.212	0.01355	0.179	2957.13	0.856	0.201	2.062e-05	0.0002339	0.457	0.201	0.02312	0.1157	FALSE	FALSE	FALSE
ENSG00000152377	SPOCK1	792	0.609	0.264	0.021	0.08928	0.645	0.264	0.01471	0.1875	4463.1	-1.402	0.162	5.276e-18	3.577e-16	0.531	0.161	0.0009822	0.01134	FALSE	FALSE	FALSE
ENSG00000160973	FOXH1	1642.53	-1.704	0.215	2.094e-15	2.595e-13	-0.444	0.212	0.03684	0.3071	421.242	-1.578	0.249	2.366e-10	6.86e-09	-1.043	0.247	2.453e-05	0.0005624	FALSE	FALSE	FALSE
ENSG00000092036	HAUS4	923.092	-0.891	0.21	2.258e-05	0.0003814	-0.487	0.209	0.0201	0.2283	885.226	-0.49	0.204	0.01656	0.0655	-0.762	0.205	0.0002068	0.003232	FALSE	FALSE	FALSE
ENSG00000105647	PIK3R2	2851.54	0.614	0.187	0.0009854	0.00848	0.495	0.187	0.007995	0.1314	7800.43	0.394	0.133	0.003075	0.01701	0.298	0.133	0.02492	0.1217	FALSE	FALSE	FALSE
ENSG00000156574	NODAL	1215.71	-3.286	0.282	2.225e-31	1.609e-28	-1.047	0.275	0.000143	0.008191	23.416	-2.062	0.917	0.02452	0.08808	-2.335	0.934	0.01239	0.0739	FALSE	FALSE	FALSE
ENSG00000111679	PTPN6	1945.9	-0.923	0.199	3.481e-06	7.502e-05	-0.425	0.198	0.03204	0.2887	1641.1	-0.92	0.172	8.607e-08	1.62e-06	-0.481	0.171	0.005011	0.03876	TRUE	FALSE	FALSE
ENSG00000249790	LINC02972	3895.11	0.719	0.177	5.13e-05	0.0007693	0.393	0.178	0.02717	0.2652	25667.4	-0.704	0.162	1.309e-05	0.0001573	-0.416	0.162	0.00998	0.06357	FALSE	FALSE	FALSE
ENSG00000166886	NAB2	317.677	4.211	0.305	2.808e-43	4.871e-40	1.554	0.318	1.031e-06	0.0001613	472.141	1.107	0.235	2.463e-06	3.532e-05	0.494	0.237	0.03722	0.1599	TRUE	TRUE	TRUE
ENSG00000183684	ALYREF	5531.42	0.44	0.166	0.008148	0.04428	0.363	0.166	0.02911	0.2761	6422.43	0.648	0.134	1.299e-06	1.977e-05	0.598	0.134	7.825e-06	0.000218	FALSE	FALSE	FALSE
ENSG00000128040	SPINK2	76.088	-1.959	0.534	0.0002449	0.002788	-1.412	0.525	0.007112	0.1219	28.562	-1.847	0.778	0.01752	0.06828	-1.962	0.785	0.0125	0.07439	FALSE	FALSE	FALSE
ENSG00000161547	SRSF2	7437.45	0.594	0.202	0.003256	0.02172	0.441	0.202	0.02903	0.2761	13647.2	0.439	0.128	0.0006371	0.004608	0.364	0.128	0.004637	0.03655	FALSE	FALSE	FALSE
ENSG00000101752	MIB1	2556.66	0.907	0.23	8.001e-05	0.001103	0.482	0.23	0.03628	0.3054	2244.1	0.529	0.165	0.00134	0.008501	0.785	0.165	1.895e-06	6.444e-05	FALSE	FALSE	FALSE
ENSG00000109436	TBC1D9	40.87	2.636	0.763	0.0005479	0.005293	1.619	0.777	0.03717	NA	162.009	2.419	0.377	1.476e-10	4.411e-09	2.568	0.378	1.042e-11	1.068e-09	TRUE	TRUE	TRUE
ENSG00000091129	NRCAM	942.583	1.399	0.301	3.412e-06	7.394e-05	0.661	0.303	0.02921	0.2765	3115.55	0.457	0.147	0.001853	0.01116	0.399	0.147	0.006695	0.04833	TRUE	TRUE	TRUE
ENSG00000111276	CDKN1B	3369.31	-0.59	0.176	0.0008111	0.007302	-0.367	0.176	0.03702	0.3075	2148.22	0.847	0.155	5.006e-08	9.926e-07	0.656	0.156	2.515e-05	0.0005714	FALSE	FALSE	FALSE
ENSG00000256288	LINC02617	224.207	-0.892	0.419	0.0333	0.1237	-1.195	0.422	0.004648	0.0965	559.522	-3.399	0.28	5.632e-34	1.282e-31	-2.035	0.271	6.233e-14	8.863e-12	FALSE	FALSE	FALSE
ENSG00000173020	GRK2	2236.66	0.533	0.182	0.003491	0.02304	0.388	0.183	0.03349	0.2938	5655.91	0.459	0.135	0.0006563	0.004717	0.468	0.135	0.0005134	0.006723	FALSE	FALSE	FALSE
ENSG00000197930	ERO1A	1346.19	-0.724	0.207	0.0004596	0.004625	-0.465	0.206	0.02427	0.2526	1468.78	-0.502	0.171	0.003333	0.01814	-0.439	0.171	0.01028	0.06495	FALSE	FALSE	FALSE
ENSG00000184271	POU6F1	364.795	-0.667	0.302	0.02711	0.1074	-0.769	0.303	0.01107	0.1582	928.365	-1.357	0.208	6.985e-11	2.183e-09	-0.762	0.207	0.0002297	0.003519	FALSE	FALSE	FALSE
ENSG00000167178	ISLR2	229.14	-0.749	0.36	0.03736	0.1336	1.586	0.345	4.202e-06	0.0005223	582.533	-1.863	0.311	2.201e-09	5.389e-08	0.967	0.302	0.001362	0.01428	TRUE	FALSE	FALSE
ENSG00000226419	SLC16A1-AS1	717.65	-0.927	0.25	0.0002165	0.002508	-0.523	0.249	0.03597	0.3045	636.942	-0.763	0.223	0.0006324	0.004582	-0.687	0.224	0.002143	0.02048	FALSE	FALSE	FALSE
ENSG00000147119	CHST7	469.151	0.71	0.318	0.02582	0.1037	0.832	0.318	0.008988	0.1395	2318.74	-0.707	0.167	2.305e-05	0.0002587	0.473	0.166	0.004377	0.03503	FALSE	FALSE	FALSE
ENSG00000158636	EMSY	667.311	0.745	0.257	0.003744	0.02436	0.556	0.258	0.03104	0.2853	828.125	0.561	0.193	0.00361	0.01934	0.616	0.193	0.001405	0.01467	FALSE	FALSE	FALSE
ENSG00000135063	ENTREP1	505.34	-1.683	0.268	3.238e-10	1.78e-08	-0.54	0.263	0.04008	0.3222	513.493	-3.197	0.255	4.546e-36	1.198e-33	-1.398	0.243	8.885e-09	5.365e-07	FALSE	FALSE	FALSE
ENSG00000109107	ALDOC	3165.37	-1.02	0.196	1.817e-07	5.465e-06	-0.399	0.195	0.04076	0.3243	3551	-1.173	0.145	5.881e-16	3.257e-14	-0.989	0.145	8.975e-12	9.476e-10	FALSE	FALSE	FALSE
ENSG00000166816	LDHD	300.645	-2.192	0.336	7.211e-11	4.549e-09	-0.668	0.326	0.04058	0.3238	409.897	-2.209	0.243	1.012e-19	7.807e-18	-0.833	0.235	0.0003973	0.005517	FALSE	FALSE	FALSE
ENSG00000012232	EXTL3	3331.77	0.675	0.19	0.0003959	0.004094	0.629	0.19	0.0009582	0.03163	6090.89	0.347	0.168	0.03945	0.1264	0.616	0.168	0.0002546	0.003831	FALSE	FALSE	FALSE
ENSG00000103196	CRISPLD2	2453.78	-2.202	0.205	8.195e-27	3.741e-24	-0.712	0.203	0.0004624	0.01881	170.029	-1.286	0.356	0.0003024	0.002451	-0.723	0.353	0.0403	0.1686	TRUE	TRUE	TRUE
ENSG00000288762	ENSG00000288762	24.79	-2.461	0.964	0.01067	0.05448	-2.223	0.96	0.02055	NA	36.259	-4.172	0.847	8.321e-07	1.318e-05	-1.904	0.743	0.01039	0.06545	FALSE	FALSE	FALSE
ENSG00000124092	CTCFL	85.899	-1.871	0.576	0.001167	0.009692	-1.513	0.573	0.008248	0.1336	89.918	-5.207	0.649	1.018e-15	5.489e-14	-1.023	0.477	0.03222	0.1461	FALSE	FALSE	FALSE
ENSG00000057294	PKP2	1378.95	-0.992	0.235	2.4e-05	0.0004035	-0.485	0.234	0.03847	0.3153	399.574	-1.032	0.248	3.123e-05	0.0003374	-0.726	0.247	0.003316	0.02845	FALSE	FALSE	FALSE
ENSG00000172965	MIR4435-2HG	248.13	-1.105	0.304	0.0002821	0.003102	-0.763	0.302	0.01145	0.1621	249.037	-0.918	0.305	0.002601	0.01483	-0.669	0.304	0.02777	0.1314	FALSE	FALSE	FALSE
ENSG00000014257	ACP3	106.041	-2.185	0.449	1.107e-06	2.701e-05	-1.241	0.434	0.004284	0.09148	51.386	-2.029	0.597	0.0006731	0.004814	-1.215	0.583	0.03721	0.1599	FALSE	FALSE	FALSE
ENSG00000152455	SUV39H2	680.129	0.627	0.23	0.006459	0.03702	0.514	0.231	0.02594	0.2622	788.818	0.561	0.193	0.003618	0.01937	0.529	0.193	0.006228	0.04585	FALSE	FALSE	FALSE
ENSG00000187243	MAGED4B	491.473	1.583	0.251	2.967e-10	1.65e-08	0.568	0.255	0.02609	0.2623	3059.56	0.572	0.216	0.00794	0.03652	0.568	0.216	0.0084	0.05686	FALSE	FALSE	FALSE
ENSG00000203909	DPPA5	4952.9	-1.703	0.229	1.085e-13	1.04e-11	-0.463	0.229	0.04285	0.3344	77.112	-4.32	0.594	3.575e-13	1.488e-11	-2.435	0.529	4.133e-06	0.0001259	FALSE	FALSE	FALSE
ENSG00000100813	ACIN1	5668.2	0.699	0.178	8.746e-05	0.001183	0.369	0.178	0.03834	0.3145	7600.32	0.627	0.137	4.758e-06	6.382e-05	0.39	0.137	0.004454	0.03554	FALSE	FALSE	FALSE
ENSG00000112379	ARFGEF3	310.429	-1.527	0.312	9.82e-07	2.441e-05	-0.62	0.307	0.04338	0.3361	290.425	-2.092	0.296	1.635e-12	6.322e-11	-1.345	0.292	4.041e-06	0.0001237	FALSE	FALSE	FALSE
ENSG00000166833	NAV2	1725.91	0.664	0.206	0.001261	0.01029	0.418	0.206	0.04255	0.3339	1374.34	1.12	0.213	1.43e-07	2.59e-06	1.172	0.213	3.755e-08	1.965e-06	TRUE	TRUE	TRUE
ENSG00000116128	BCL9	2477.07	1.057	0.187	1.447e-08	5.72e-07	0.382	0.187	0.04119	0.3266	6625.91	0.583	0.136	1.675e-05	0.0001951	0.407	0.136	0.002707	0.02451	TRUE	TRUE	TRUE
ENSG00000278129	ZNF8	356.951	0.883	0.27	0.001059	0.008987	0.559	0.271	0.03913	0.3186	522.016	0.935	0.23	4.777e-05	0.000491	0.671	0.231	0.003714	0.0311	FALSE	FALSE	FALSE
ENSG00000162522	NHSL3	2477.24	-0.452	0.181	0.01274	0.06197	-0.417	0.182	0.02166	0.2373	3770.73	-0.399	0.154	0.009593	0.04257	-0.648	0.154	2.604e-05	0.0005879	TRUE	TRUE	TRUE
ENSG00000173530	TNFRSF10D	392.767	1.341	0.278	1.404e-06	3.335e-05	0.574	0.281	0.04064	0.3241	562.961	0.928	0.214	1.52e-05	0.0001792	0.631	0.216	0.003417	0.02921	FALSE	FALSE	FALSE
ENSG00000130513	GDF15	2485.38	-0.793	0.227	0.0004727	0.004724	-0.457	0.226	0.04363	0.3371	333.546	-3.631	0.353	8.977e-25	1.048e-22	-2.124	0.339	3.557e-10	2.825e-08	FALSE	FALSE	FALSE
ENSG00000144959	NCEH1	634.551	-0.539	0.264	0.04162	0.1439	-1.048	0.266	8.354e-05	0.005487	1198.92	-0.612	0.171	0.0003374	0.002693	-0.519	0.171	0.002408	0.02228	FALSE	FALSE	FALSE
ENSG00000125354	SEPTIN6	5200.18	-1.182	0.176	1.859e-11	1.322e-09	-0.352	0.176	0.04474	0.3409	10621.5	-1.271	0.135	4.766e-21	4.126e-19	-0.595	0.135	1.028e-05	0.0002739	TRUE	FALSE	FALSE
ENSG00000158825	CDA	406.268	-1.186	0.31	0.0001284	0.001627	-0.788	0.308	0.01052	0.1533	88.269	-1.629	0.466	0.0004793	0.003628	-0.975	0.46	0.03394	0.1509	FALSE	FALSE	FALSE
ENSG00000101856	PGRMC1	4695.91	0.555	0.17	0.00113	0.00944	0.475	0.17	0.005307	0.1025	8151.46	-0.273	0.132	0.03875	0.1247	0.452	0.132	0.0006197	0.007799	TRUE	FALSE	FALSE
ENSG00000087258	GNAO1	210.522	1.774	0.344	2.588e-07	7.422e-06	0.706	0.354	0.04611	0.3465	1156.41	1.086	0.213	3.403e-07	5.793e-06	1.061	0.213	6.411e-07	2.496e-05	FALSE	FALSE	FALSE
ENSG00000117411	B4GALT2	2650.04	0.474	0.194	0.01445	0.06812	0.44	0.194	0.02305	0.2461	7575.25	0.373	0.14	0.007473	0.03478	0.447	0.14	0.00137	0.01434	FALSE	FALSE	FALSE
ENSG00000197594	ENPP1	1533.83	-0.539	0.257	0.03563	0.1297	-0.67	0.257	0.00912	0.1406	1744.63	-1.691	0.196	7.577e-18	5.026e-16	-0.614	0.195	0.001642	0.01678	FALSE	FALSE	FALSE
ENSG00000138759	FRAS1	482.109	1.148	0.256	7.34e-06	0.0001449	0.539	0.259	0.0374	0.3096	2611.82	-1.041	0.182	1.015e-08	2.251e-07	-0.473	0.181	0.009049	0.05989	FALSE	FALSE	FALSE
ENSG00000133101	CCNA1	433.562	-2.534	0.281	2.042e-19	4.12e-17	-0.849	0.27	0.00165	0.04805	124.472	-1.286	0.388	0.0009266	0.00631	-0.774	0.384	0.04402	0.1791	FALSE	FALSE	FALSE
ENSG00000143147	GPR161	66.067	1.536	0.569	0.006944	0.03913	1.651	0.57	0.003747	0.0836	188.037	0.977	0.394	0.013	0.05418	0.895	0.394	0.02324	0.1161	FALSE	FALSE	FALSE
ENSG00000168077	SCARA3	94.189	1.097	0.448	0.01425	0.06755	0.981	0.449	0.02896	0.2761	316.146	0.769	0.264	0.003575	0.01918	0.959	0.264	0.0002769	0.004119	FALSE	FALSE	FALSE
ENSG00000137504	CREBZF	653.564	0.796	0.227	0.0004657	0.00466	0.486	0.229	0.03332	0.2938	1657.87	0.431	0.172	0.0123	0.05183	0.559	0.172	0.001174	0.01284	FALSE	FALSE	FALSE
ENSG00000198720	ANKRD13B	141.88	1.121	0.386	0.0037	0.02413	0.787	0.389	0.04312	0.335	422.792	1.785	0.258	4.855e-12	1.759e-10	0.888	0.261	0.0006822	0.008471	FALSE	FALSE	FALSE
ENSG00000265185	SNORD3B-1	318.249	2.44	0.304	9.615e-16	1.273e-13	1.402	0.31	6.172e-06	0.000682	311.234	1.052	0.301	0.0004662	0.00354	0.6	0.303	0.04736	0.1874	FALSE	FALSE	FALSE
ENSG00000115226	FNDC4	650.204	1.196	0.256	2.977e-06	6.53e-05	0.572	0.257	0.0263	0.2627	4335.2	0.427	0.186	0.02199	0.08112	1.718	0.186	2.536e-20	8.598e-18	FALSE	FALSE	FALSE
ENSG00000177239	MAN1B1	2321.89	-0.543	0.205	0.007941	0.04346	-0.427	0.205	0.03701	0.3075	3461.63	-0.473	0.162	0.003418	0.01852	-0.821	0.162	4.036e-07	1.651e-05	FALSE	FALSE	FALSE
ENSG00000111907	TPD52L1	455.936	-1.998	0.268	9.081e-14	8.851e-12	-0.99	0.263	0.0001635	0.00886	178.036	-1.932	0.348	2.797e-08	5.796e-07	-0.667	0.337	0.04821	0.1897	TRUE	FALSE	FALSE
ENSG00000164265	SCGB3A2	613.096	1.123	0.236	2.038e-06	4.676e-05	0.493	0.239	0.03897	0.3179	1930.43	1.104	0.182	1.305e-09	3.351e-08	0.474	0.183	0.009472	0.06153	FALSE	FALSE	FALSE
ENSG00000182378	PLCXD1	424.078	1.038	0.357	0.003667	0.02395	0.748	0.358	0.03652	0.3057	591.205	-0.881	0.305	0.00385	0.02039	-0.869	0.305	0.004408	0.03522	FALSE	FALSE	FALSE
ENSG00000273391	ENSG00000273391	521.294	0.812	0.295	0.005985	0.03486	0.649	0.296	0.02831	0.2728	714.382	0.521	0.201	0.009374	0.04181	0.566	0.201	0.004829	0.03783	FALSE	FALSE	FALSE
ENSG00000172572	PDE3A	309.22	1.639	0.331	7.522e-07	1.919e-05	0.936	0.336	0.005331	0.1026	785.712	0.59	0.196	0.002672	0.01513	0.404	0.197	0.04059	0.1694	TRUE	TRUE	TRUE
ENSG00000116237	ICMT	5163.95	0.673	0.187	0.000317	0.003399	0.37	0.187	0.04791	0.3509	10903	0.465	0.134	0.0005502	0.004077	0.676	0.134	4.866e-07	1.959e-05	FALSE	FALSE	FALSE
ENSG00000168615	ADAM9	1081.56	-1.148	0.202	1.304e-08	5.188e-07	-0.543	0.201	0.006803	0.1191	1181.95	-0.722	0.184	9.124e-05	0.0008659	-0.374	0.184	0.04202	0.1737	FALSE	FALSE	FALSE
ENSG00000136720	HS6ST1	3729.81	0.481	0.177	0.006571	0.03749	0.394	0.177	0.02601	0.2623	5379.07	0.83	0.154	6.747e-08	1.303e-06	0.367	0.154	0.0171	0.09358	TRUE	FALSE	FALSE
ENSG00000158710	TAGLN2	11635	-0.878	0.191	4.307e-06	8.992e-05	-0.38	0.191	0.04653	0.3472	2793.38	-0.491	0.158	0.001817	0.01098	-0.495	0.158	0.001689	0.01703	TRUE	FALSE	FALSE
ENSG00000142208	AKT1	1897.89	0.621	0.197	0.00164	0.01271	0.396	0.198	0.0449	0.3412	4500.48	0.452	0.148	0.002343	0.01359	0.462	0.148	0.001846	0.01828	FALSE	FALSE	FALSE
ENSG00000099864	PALM	703.455	0.679	0.294	0.02078	0.08859	1.28	0.293	1.263e-05	0.001221	2297.34	0.346	0.16	0.02999	0.1027	1.224	0.159	1.316e-14	2.072e-12	FALSE	FALSE	FALSE
ENSG00000204267	TAP2	113.165	-1.099	0.425	0.009748	0.05077	-1.941	0.438	9.251e-06	0.0009685	115.508	-0.882	0.409	0.0313	0.1062	-1.065	0.413	0.00992	0.06333	FALSE	FALSE	FALSE
ENSG00000245112	SMARCA5-AS1	697.146	0.851	0.248	0.0005971	0.005652	0.488	0.249	0.05007	0.3592	1006.58	0.676	0.181	0.0001804	0.001587	0.677	0.181	0.0001816	0.002908	FALSE	FALSE	FALSE
ENSG00000132821	VSTM2L	47.818	1.276	0.654	0.05091	0.1661	2.385	0.64	0.000193	NA	114.398	1.657	0.456	0.0002817	0.002305	1.884	0.456	3.589e-05	0.0007643	TRUE	TRUE	TRUE
ENSG00000157150	TIMP4	223.743	-2.017	0.349	7.154e-09	2.998e-07	-0.657	0.338	0.05168	0.3656	336.285	-4.727	0.318	6.404e-50	4.072e-47	-3.485	0.293	1.271e-32	1.182e-29	FALSE	FALSE	FALSE
ENSG00000121570	DPPA4	14542.5	-0.63	0.207	0.002385	0.01707	-0.407	0.207	0.0493	0.3573	11965.7	-0.974	0.133	2.589e-13	1.09e-11	-0.761	0.133	1.126e-08	6.595e-07	FALSE	FALSE	FALSE
ENSG00000182175	RGMA	1512.24	1.195	0.29	3.771e-05	0.0005937	0.566	0.291	0.05166	0.3656	10281.9	0.85	0.129	4.575e-11	1.467e-09	0.637	0.129	8.37e-07	3.154e-05	TRUE	TRUE	TRUE
ENSG00000151151	IPMK	552.73	-1.185	0.264	7.271e-06	0.0001438	-0.981	0.264	0.0002008	0.01035	325.484	-0.536	0.261	0.03989	0.1275	-0.661	0.263	0.01179	0.07156	FALSE	FALSE	FALSE
ENSG00000102595	UGGT2	417.466	-1.016	0.281	0.000304	0.003286	-0.975	0.281	0.0005246	0.02029	249.343	-0.592	0.286	0.03838	0.1238	-0.715	0.288	0.01288	0.07599	FALSE	FALSE	FALSE
ENSG00000309512	ENSG00000309512	417.989	-1.095	0.309	0.0003931	0.004071	-0.597	0.307	0.05217	0.3667	691.013	-3.155	0.227	4.727e-44	1.937e-41	-1.6	0.218	2.22e-13	2.943e-11	FALSE	FALSE	FALSE
ENSG00000196923	PDLIM7	354.058	1.491	0.314	2.075e-06	4.744e-05	0.725	0.317	0.02212	0.2399	1086.98	0.71	0.175	5.037e-05	0.0005146	0.381	0.176	0.03045	0.14	TRUE	FALSE	FALSE
ENSG00000061337	LZTS1	422.316	0.722	0.289	0.0124	0.06063	0.985	0.288	0.0006321	0.02328	816.84	-1.082	0.235	4.06e-06	5.567e-05	0.476	0.231	0.03964	0.1671	TRUE	TRUE	TRUE
ENSG00000130720	FIBCD1	323.936	-3.13	0.337	1.568e-20	3.443e-18	-0.917	0.317	0.003783	0.08407	656.868	-1.001	0.23	1.348e-05	0.0001613	0.445	0.226	0.04896	0.1914	FALSE	FALSE	FALSE
ENSG00000162817	C1orf115	1494.18	-1.549	0.19	3.466e-16	4.929e-14	-0.379	0.188	0.04359	0.337	702.117	-0.525	0.201	0.0091	0.04089	-0.766	0.203	0.0001554	0.002592	FALSE	FALSE	FALSE
ENSG00000099385	BCL7C	265.074	1.233	0.312	7.879e-05	0.001092	0.611	0.315	0.05274	0.3688	1175.78	0.882	0.184	1.649e-06	2.447e-05	0.777	0.184	2.527e-05	0.0005735	FALSE	FALSE	FALSE
ENSG00000293339	ENSG00000293339	819.022	0.562	0.215	0.008825	0.04704	0.436	0.215	0.0426	0.3341	288.875	0.924	0.277	0.0008349	0.005773	0.932	0.277	0.0007684	0.009293	FALSE	FALSE	FALSE
ENSG00000167670	CHAF1A	3751.93	0.65	0.179	0.000277	0.003059	0.35	0.179	0.05075	0.3622	5732.44	0.661	0.146	5.961e-06	7.841e-05	0.451	0.146	0.002	0.01943	FALSE	FALSE	FALSE
ENSG00000176890	TYMS	1783.18	0.952	0.183	2.07e-07	6.096e-06	0.376	0.184	0.04124	0.3266	4338.44	1.025	0.154	3.301e-11	1.076e-09	0.39	0.155	0.01183	0.07176	FALSE	FALSE	FALSE
ENSG00000148337	CIZ1	2143.07	1.058	0.181	5.153e-09	2.235e-07	0.76	0.181	2.827e-05	0.002352	3354.86	0.409	0.142	0.003961	0.02087	0.28	0.142	0.04917	0.1919	FALSE	FALSE	FALSE
ENSG00000244509	APOBEC3C	686.77	-1.888	0.246	1.724e-14	1.893e-12	-0.931	0.243	0.0001244	0.007466	383.785	-0.488	0.251	0.05165	0.155	-0.785	0.253	0.001881	0.01853	FALSE	FALSE	FALSE
ENSG00000165495	PKNOX2	91.865	3.708	0.583	2.001e-10	1.146e-08	1.297	0.615	0.03498	0.2994	197.831	2.289	0.365	3.489e-10	9.793e-09	0.874	0.372	0.01877	0.09964	TRUE	FALSE	FALSE
ENSG00000234745	HLA-B	261.642	-1.194	0.328	0.0002684	0.002988	-0.627	0.324	0.05335	0.3716	1573.86	-0.872	0.16	5.586e-08	1.098e-06	-0.601	0.16	0.0001772	0.002863	FALSE	FALSE	FALSE
ENSG00000181191	PJA1	2941.26	0.669	0.173	0.0001122	0.001459	0.484	0.173	0.005176	0.1021	3474.52	0.315	0.16	0.04903	0.1492	0.894	0.16	2.136e-08	1.161e-06	TRUE	TRUE	TRUE
ENSG00000143549	TPM3	24200.3	0.438	0.164	0.00753	0.04172	0.339	0.164	0.03835	0.3145	29174.5	0.37	0.127	0.003672	0.0196	0.358	0.127	0.004901	0.03815	FALSE	FALSE	FALSE
ENSG00000291085	TMEM191A	117.876	-1.647	0.433	0.0001405	0.001761	-0.819	0.423	0.05287	0.369	121.122	-1.288	0.4	0.001269	0.008137	-1.446	0.403	0.0003329	0.004749	FALSE	FALSE	FALSE
ENSG00000173894	CBX2	2465.61	0.916	0.207	9.849e-06	0.0001867	0.399	0.208	0.05441	0.3759	5210.61	1.056	0.151	2.46e-12	9.316e-11	0.557	0.151	0.0002255	0.003467	FALSE	FALSE	FALSE
ENSG00000091409	ITGA6	2797.98	-0.449	0.187	0.01605	0.07375	-0.413	0.187	0.02677	0.2637	3723.25	-0.723	0.144	5.462e-07	8.961e-06	-0.363	0.144	0.01185	0.07184	FALSE	FALSE	FALSE
ENSG00000179222	MAGED1	4370.92	0.651	0.189	0.0005931	0.005623	0.365	0.19	0.05402	0.3741	14326.1	0.588	0.152	0.0001067	0.000994	0.667	0.152	1.102e-05	0.0002897	TRUE	TRUE	TRUE
ENSG00000092421	SEMA6A	7512.95	1.245	0.258	1.45e-06	3.432e-05	0.647	0.259	0.01239	0.1702	22147.1	-0.816	0.152	7.459e-08	1.425e-06	-0.308	0.152	0.04246	0.1748	TRUE	FALSE	FALSE
ENSG00000100097	LGALS1	1647.43	-2.274	0.199	2.778e-30	1.785e-27	-0.994	0.196	4.005e-07	7.126e-05	756.277	-1.039	0.199	1.705e-07	3.059e-06	-0.378	0.197	0.05518	0.207	FALSE	FALSE	FALSE
ENSG00000154380	ENAH	6254.79	0.853	0.189	6.562e-06	0.0001311	0.366	0.189	0.05368	0.373	9461.17	0.467	0.138	0.0006903	0.004904	0.451	0.138	0.001066	0.01199	FALSE	FALSE	FALSE
ENSG00000170558	CDH2	2145.54	1.669	0.202	1.219e-16	1.808e-14	1.158	0.202	1.033e-08	3.206e-06	7225.89	0.254	0.132	0.05545	0.1633	0.572	0.132	1.567e-05	0.0003881	TRUE	TRUE	TRUE
ENSG00000149600	COMMD7	1494.88	-0.553	0.191	0.003744	0.02436	-0.41	0.191	0.03143	0.2873	1930.48	-0.677	0.158	1.837e-05	0.0002119	-0.366	0.158	0.0203	0.1055	FALSE	FALSE	FALSE
ENSG00000127328	RAB3IP	1234.59	-0.652	0.208	0.001754	0.01336	-0.49	0.208	0.01851	0.2175	1820.61	-0.387	0.177	0.02832	0.09853	-0.476	0.177	0.007137	0.05068	FALSE	FALSE	FALSE
ENSG00000068078	FGFR3	5207.56	-0.7	0.236	0.003084	0.02076	-0.458	0.236	0.05278	0.3688	5054.98	2.106	0.156	1.726e-41	6.007e-39	0.803	0.157	3.021e-07	1.278e-05	FALSE	FALSE	FALSE
ENSG00000196967	ZNF585A	423.775	-0.893	0.254	0.0004377	0.004448	-0.601	0.253	0.01753	0.2097	578.375	-0.447	0.213	0.0358	0.1172	-0.656	0.214	0.002211	0.02095	FALSE	FALSE	FALSE
ENSG00000137288	UQCC2	1535.63	-0.619	0.197	0.001698	0.01307	-0.384	0.197	0.05127	0.364	1857.37	-0.564	0.174	0.001195	0.007744	-0.539	0.174	0.001994	0.01939	FALSE	FALSE	FALSE
ENSG00000160007	ARHGAP35	2687.72	0.749	0.18	3.057e-05	0.0004971	0.384	0.18	0.03295	0.2926	4493.59	0.618	0.17	0.0002824	0.002308	0.386	0.17	0.0233	0.1163	FALSE	FALSE	FALSE
ENSG00000163191	S100A11	3322.38	-1.528	0.181	2.579e-17	4.105e-15	-0.599	0.18	0.0008617	0.02912	1183.28	-0.49	0.177	0.005689	0.02788	-0.347	0.177	0.05031	0.1944	FALSE	FALSE	FALSE
ENSG00000130449	ZSWIM6	749.256	1.27	0.227	2.107e-08	8.016e-07	0.437	0.229	0.05698	0.3853	2411.7	1.312	0.16	2.237e-16	1.281e-14	0.799	0.16	6.282e-07	2.461e-05	TRUE	TRUE	TRUE
ENSG00000005483	KMT2E	1046.25	0.742	0.205	0.0002986	0.003252	0.393	0.206	0.05663	0.3841	2385.52	0.734	0.165	8.307e-06	0.0001051	0.619	0.165	0.000177	0.002863	FALSE	FALSE	FALSE
ENSG00000072210	ALDH3A2	2634.45	-0.418	0.182	0.02206	0.09256	-0.578	0.183	0.001565	0.04635	2569.38	-0.317	0.149	0.03306	0.1108	-0.497	0.149	0.0008577	0.01017	TRUE	TRUE	TRUE
ENSG00000153404	PLEKHG4B	559.896	0.956	0.269	0.000385	0.004	0.57	0.271	0.0353	0.3008	1989.24	0.972	0.172	1.574e-08	3.372e-07	0.395	0.173	0.02209	0.1119	FALSE	FALSE	FALSE
ENSG00000203995	ZYG11A	902.193	-0.991	0.21	2.298e-06	5.184e-05	-0.782	0.209	0.0001876	0.009895	829.106	-0.364	0.19	0.05545	0.1633	-0.579	0.191	0.002393	0.02219	TRUE	FALSE	FALSE
ENSG00000187664	HAPLN4	136.626	1.724	0.448	0.0001167	0.001503	1.265	0.45	0.004934	0.0987	217.41	0.879	0.409	0.03156	0.107	0.936	0.409	0.02217	0.1123	FALSE	FALSE	FALSE
ENSG00000263535	AK4P1	319.435	-1.616	0.37	1.256e-05	0.0002315	-0.702	0.366	0.05484	0.3774	110.992	-1.866	0.436	1.836e-05	0.0002119	-1.219	0.429	0.004546	0.03604	FALSE	FALSE	FALSE
ENSG00000159208	CIART	172.75	-1.137	0.349	0.001127	0.009429	-0.656	0.345	0.0575	0.3864	132.913	-1.471	0.386	0.0001405	0.001267	-1.302	0.386	0.0007514	0.009142	FALSE	FALSE	FALSE
ENSG00000140367	UBE2Q2	1891.34	-1.257	0.187	1.987e-11	1.407e-09	-0.747	0.187	6.312e-05	0.004484	1981.37	-0.766	0.161	2.021e-06	2.942e-05	-0.303	0.161	0.05978	0.2176	FALSE	FALSE	FALSE
ENSG00000182013	PNMA8A	1226.68	0.573	0.199	0.003918	0.02523	0.381	0.199	0.05595	0.381	1770.3	1.166	0.19	7.819e-10	2.066e-08	1.102	0.19	6.485e-09	4.027e-07	FALSE	FALSE	FALSE
ENSG00000167863	ATP5PD	5053.8	-0.748	0.169	8.962e-06	0.0001716	-0.366	0.168	0.02962	0.2784	4609.43	-0.441	0.148	0.002965	0.01646	-0.327	0.148	0.0276	0.1307	FALSE	FALSE	FALSE
ENSG00000185880	TRIM69	161.967	1.663	0.377	1.034e-05	0.0001952	1.322	0.38	0.0005055	0.01984	487.841	0.822	0.225	0.0002639	0.002178	0.428	0.227	0.05952	0.2171	FALSE	FALSE	FALSE
ENSG00000116017	ARID3A	2639.09	0.662	0.176	0.0001686	0.002036	0.332	0.176	0.05961	0.3922	4610.6	0.504	0.146	0.0005714	0.004207	0.643	0.146	1.093e-05	0.0002877	TRUE	FALSE	FALSE
ENSG00000162998	FRZB	86.147	4.926	0.662	9.701e-14	9.402e-12	1.425	0.71	0.04481	0.341	276.159	3.587	0.373	6.907e-22	6.631e-20	0.93	0.384	0.01558	0.08729	FALSE	FALSE	FALSE
ENSG00000130294	KIF1A	1015.98	-0.453	0.242	0.06063	0.1877	1.012	0.238	2.216e-05	0.001975	6205.88	-1.242	0.145	1.231e-17	7.884e-16	0.86	0.144	2.517e-09	1.72e-07	FALSE	FALSE	FALSE
ENSG00000242715	CCDC169	287.574	-0.909	0.297	0.002253	0.01633	-0.56	0.296	0.0585	0.3885	660.197	-1.686	0.213	2.692e-15	1.402e-13	-0.977	0.211	3.698e-06	0.0001152	FALSE	FALSE	FALSE
ENSG00000126945	HNRNPH2	3464.22	0.437	0.18	0.01502	0.0701	0.359	0.18	0.04589	0.3452	3715.46	0.811	0.17	1.741e-06	2.57e-05	0.993	0.17	4.836e-09	3.135e-07	FALSE	TRUE	FALSE
ENSG00000148773	MKI67	5806.45	0.586	0.176	0.0008596	0.007626	0.331	0.176	0.06006	0.3933	5106.99	0.834	0.14	2.412e-09	5.838e-08	0.636	0.14	5.485e-06	0.0001607	FALSE	FALSE	FALSE
ENSG00000111328	CDK2AP1	1447.75	0.611	0.201	0.002324	0.01671	0.379	0.201	0.05906	0.3901	2445.64	0.98	0.151	7.543e-11	2.35e-09	0.921	0.151	9.861e-10	7.275e-08	FALSE	FALSE	FALSE
ENSG00000197971	MBP	510.811	-1.795	0.277	9.617e-11	5.875e-09	-0.696	0.273	0.01067	0.1544	199.231	-1.973	0.343	8.347e-09	1.878e-07	-0.649	0.332	0.05077	0.1955	FALSE	FALSE	FALSE
ENSG00000172757	CFL1	20009.5	0.541	0.178	0.002399	0.01713	0.443	0.178	0.01288	0.1731	40333.8	0.464	0.129	0.0003256	0.002617	0.258	0.129	0.04593	0.1838	TRUE	TRUE	TRUE
ENSG00000215301	DDX3X	8564.77	0.899	0.19	2.151e-06	4.898e-05	0.366	0.19	0.05401	0.3741	10009.7	0.849	0.134	2.058e-10	6.043e-09	0.354	0.134	0.008192	0.05603	FALSE	FALSE	FALSE
ENSG00000179348	GATA2	92.2	1.756	0.482	0.0002665	0.002977	1.004	0.488	0.03953	0.3197	223.525	0.745	0.326	0.02249	0.08243	1.316	0.325	5.018e-05	0.001008	TRUE	FALSE	FALSE
ENSG00000174483	BBS1	642.256	0.965	0.23	2.796e-05	0.0004624	0.748	0.231	0.001215	0.03837	1930.13	0.303	0.162	0.06069	0.1743	0.565	0.161	0.000463	0.006242	FALSE	FALSE	FALSE
ENSG00000261175	LINC02188	274.066	-1.239	0.323	0.000127	0.001611	-0.717	0.32	0.02521	0.2579	57.515	-3.298	0.641	2.633e-07	4.567e-06	-1.229	0.59	0.03724	0.1599	FALSE	FALSE	FALSE
ENSG00000273604	EPOP	462.274	0.621	0.254	0.01426	0.06761	0.593	0.254	0.0196	0.225	2350.86	0.331	0.15	0.02772	0.09678	0.492	0.15	0.001059	0.01195	FALSE	FALSE	FALSE
ENSG00000139112	GABARAPL1	9222.97	-1.091	0.163	2.009e-11	1.417e-09	-0.304	0.162	0.06165	0.3974	6293.37	-0.809	0.143	1.457e-08	3.139e-07	0.459	0.142	0.001247	0.01338	TRUE	FALSE	FALSE
ENSG00000226137	BAIAP2-DT	423.91	0.971	0.256	0.0001451	0.001804	0.479	0.257	0.0628	0.4006	481.454	1.015	0.23	1e-05	0.0001234	1.24	0.23	6.693e-08	3.315e-06	FALSE	FALSE	FALSE
ENSG00000183580	FBXL7	138.865	1.404	0.4	0.0004533	0.004575	0.784	0.408	0.05445	0.3761	616.447	0.598	0.225	0.007851	0.03618	0.817	0.225	0.0002771	0.004119	FALSE	FALSE	FALSE
ENSG00000138459	SLC35A5	682.735	-0.737	0.228	0.001244	0.01018	-0.641	0.228	0.004944	0.0987	475.062	-0.565	0.243	0.01978	0.07502	-0.507	0.243	0.03709	0.1596	FALSE	TRUE	FALSE
ENSG00000131459	GFPT2	2640.75	1.076	0.215	5.528e-07	1.475e-05	0.824	0.215	0.000129	0.007692	6111.77	-0.275	0.146	0.06021	0.1733	-0.435	0.146	0.002974	0.02617	TRUE	TRUE	TRUE
ENSG00000082212	ME2	2067.38	-0.718	0.182	8.072e-05	0.001107	-0.506	0.182	0.005466	0.1044	1865.17	-0.46	0.156	0.003257	0.01779	-0.3	0.156	0.05484	0.2062	FALSE	FALSE	FALSE
ENSG00000121289	CEP89	663.231	0.696	0.232	0.00273	0.01885	0.441	0.233	0.05852	0.3885	924.517	0.72	0.187	0.0001149	0.001057	0.571	0.187	0.002279	0.02145	FALSE	FALSE	FALSE
ENSG00000204387	SNHG32	3206.48	-0.447	0.203	0.02715	0.1075	-0.454	0.203	0.02507	0.2569	6949.41	-0.386	0.153	0.01146	0.04898	-0.719	0.153	2.596e-06	8.416e-05	FALSE	FALSE	FALSE
ENSG00000137274	BPHL	775.06	-0.51	0.25	0.04162	0.1439	-0.573	0.251	0.0223	0.241	1500.92	-0.765	0.213	0.0003395	0.002707	-1.043	0.214	1.09e-06	3.953e-05	FALSE	FALSE	FALSE
ENSG00000113889	KNG1	150.306	-2.416	0.387	4.357e-10	2.311e-08	-0.703	0.365	0.05439	0.3759	79.812	-1.26	0.472	0.007636	0.03542	-1.445	0.477	0.002452	0.02262	FALSE	FALSE	FALSE
ENSG00000155962	CLIC2	62.915	-1.357	0.568	0.01682	0.07623	-1.128	0.564	0.04566	0.3438	42.666	-2.726	0.667	4.322e-05	0.00045	-1.908	0.646	0.003125	0.02721	FALSE	FALSE	FALSE
ENSG00000105245	NUMBL	658.302	0.519	0.244	0.03303	0.1231	0.562	0.244	0.02112	0.2336	1372.38	0.442	0.174	0.01106	0.04766	0.607	0.174	0.000484	0.006451	FALSE	FALSE	FALSE
ENSG00000103353	UBFD1	2970.4	0.566	0.201	0.004758	0.02926	0.391	0.201	0.05154	0.3654	3975.91	0.446	0.172	0.009686	0.04291	0.66	0.172	0.0001262	0.002162	FALSE	FALSE	FALSE
ENSG00000107679	PLEKHA1	899.374	-0.882	0.223	7.844e-05	0.001088	-0.499	0.222	0.0248	0.2558	527.71	0.541	0.219	0.01345	0.05562	0.483	0.22	0.02796	0.1321	FALSE	FALSE	FALSE
ENSG00000167642	SPINT2	8136.05	-0.929	0.207	7.563e-06	0.0001483	-0.38	0.207	0.06671	0.4133	3254.27	-0.845	0.153	3.145e-08	6.473e-07	-0.877	0.153	9.64e-09	5.762e-07	FALSE	FALSE	FALSE
ENSG00000118260	CREB1	1099.83	0.867	0.216	5.763e-05	0.0008445	0.431	0.216	0.04659	0.3472	1630.57	0.392	0.166	0.01808	0.07001	0.51	0.166	0.002102	0.02018	FALSE	FALSE	FALSE
ENSG00000106617	PRKAG2	235.331	-1.197	0.308	0.0001006	0.001331	-1.404	0.31	6.1e-06	0.000682	163.971	-0.624	0.34	0.06663	0.1868	-1.303	0.347	0.0001729	0.002807	FALSE	FALSE	FALSE
ENSG00000275215	RNA5-8SN3	137.611	-8.934	3.537	0.01155	0.05752	-8.224	3.533	0.01993	0.2277	805.04	1.594	0.214	8.268e-14	3.665e-12	0.454	0.216	0.03546	0.1554	FALSE	FALSE	FALSE
ENSG00000184160	ADRA2C	728.409	-0.58	0.228	0.011	0.05563	0.519	0.225	0.02118	0.2339	937.857	-1.726	0.256	1.513e-11	5.13e-10	0.53	0.251	0.03493	0.1538	FALSE	FALSE	FALSE
ENSG00000100836	PABPN1	4953.49	0.489	0.172	0.004477	0.02805	0.325	0.172	0.05876	0.389	7207.86	0.606	0.132	4.357e-06	5.89e-05	0.381	0.132	0.003941	0.03253	FALSE	FALSE	FALSE
ENSG00000173221	GLRX	290.909	-1.062	0.33	0.001304	0.01057	-0.776	0.329	0.01842	0.2167	317.286	-0.524	0.263	0.04652	0.1435	-0.858	0.266	0.001243	0.01335	FALSE	FALSE	FALSE
ENSG00000011007	ELOA	3514.39	0.756	0.188	5.928e-05	0.0008628	0.357	0.189	0.05849	0.3885	5577.27	0.81	0.149	5.642e-08	1.105e-06	0.39	0.149	0.009036	0.05985	FALSE	FALSE	FALSE
ENSG00000054690	PLEKHH1	302.588	-1.017	0.284	0.0003463	0.003667	-0.516	0.282	0.06708	0.4147	391.343	-0.956	0.241	7.537e-05	0.0007304	-0.936	0.242	0.0001101	0.001937	FALSE	FALSE	FALSE
ENSG00000104964	TLE5	4093.12	0.364	0.18	0.04298	0.1472	0.405	0.18	0.02467	0.2548	8543.03	0.558	0.15	0.0002003	0.00173	0.886	0.15	3.574e-09	2.369e-07	FALSE	FALSE	FALSE
ENSG00000184349	EFNA5	484.293	1.365	0.301	5.795e-06	0.000118	0.558	0.306	0.06792	0.4171	2968.2	0.758	0.147	2.297e-07	4.026e-06	0.676	0.147	4.034e-06	0.0001237	TRUE	FALSE	FALSE
ENSG00000196950	SLC39A10	3691.49	-0.992	0.2	7.406e-07	1.895e-05	-0.445	0.2	0.02602	0.2623	1192.04	0.409	0.2	0.04122	0.1307	0.635	0.2	0.001519	0.0157	FALSE	FALSE	FALSE
ENSG00000177383	MAGEF1	1615.79	0.444	0.202	0.02769	0.109	0.413	0.202	0.04058	0.3238	3212	0.565	0.166	0.0006628	0.004753	0.762	0.166	4.365e-06	0.0001322	TRUE	TRUE	TRUE
ENSG00000196338	NLGN3	20.89	2.934	0.951	0.002029	0.01504	1.78	0.972	0.06716	NA	104.487	2.565	0.492	1.837e-07	3.28e-06	2.16	0.495	1.259e-05	0.0003237	FALSE	FALSE	FALSE
ENSG00000105520	PLPPR2	220.542	0.941	0.316	0.002915	0.01984	0.813	0.317	0.01036	0.1521	625.411	0.575	0.219	0.008774	0.03965	0.436	0.22	0.04741	0.1876	FALSE	FALSE	FALSE
ENSG00000145675	PIK3R1	385.707	1.254	0.414	0.002425	0.01727	1.035	0.415	0.01252	0.1707	605.017	0.523	0.213	0.01404	0.05746	0.437	0.213	0.04048	0.169	TRUE	TRUE	TRUE
ENSG00000157368	IL34	364.335	-1.359	0.292	3.19e-06	6.952e-05	-0.591	0.288	0.04029	0.3225	243.626	-1.181	0.305	0.0001055	0.0009862	-0.659	0.302	0.02919	0.1358	FALSE	FALSE	FALSE
ENSG00000188643	S100A16	259.854	1	0.307	0.001115	0.00935	0.748	0.308	0.01523	0.1912	1197.95	0.421	0.218	0.05354	0.1591	1.452	0.217	2.179e-11	2.111e-09	TRUE	TRUE	TRUE
ENSG00000270885	RASL10B	412.945	0.909	0.259	0.0004449	0.004511	0.493	0.26	0.05812	0.3875	954.416	1.564	0.254	7.6e-10	2.017e-08	0.645	0.256	0.01164	0.07093	FALSE	FALSE	FALSE
ENSG00000100888	CHD8	3330.59	0.671	0.175	0.0001238	0.001573	0.456	0.175	0.009155	0.1408	4014.33	0.478	0.155	0.002096	0.01241	0.293	0.156	0.05925	0.2165	FALSE	FALSE	FALSE
ENSG00000229544	NKX1-2	133.359	-2.162	0.404	8.663e-08	2.836e-06	-0.696	0.385	0.07073	0.4252	134.142	-2.945	0.431	8.692e-12	3.042e-10	-1.466	0.41	0.0003507	0.004959	FALSE	FALSE	FALSE
ENSG00000044524	EPHA3	206.087	1.025	0.421	0.01493	0.06979	0.834	0.426	0.05007	0.3592	544.221	0.663	0.232	0.004329	0.02246	0.715	0.233	0.002097	0.02016	FALSE	FALSE	FALSE
ENSG00000270231	NBPF8	203.445	1.733	0.337	2.74e-07	7.831e-06	0.736	0.344	0.03215	0.2893	522.494	0.588	0.218	0.006948	0.0327	0.467	0.219	0.03281	0.1478	FALSE	FALSE	FALSE
ENSG00000135547	HEY2	216.892	-1.008	0.397	0.01104	0.05575	-0.742	0.396	0.06118	0.3965	1335	-2.429	0.204	1.15e-32	2.33e-30	-1.69	0.203	7.023e-17	1.651e-14	TRUE	FALSE	FALSE
ENSG00000140262	TCF12	2217.59	0.628	0.181	0.0005135	0.00503	0.414	0.181	0.02235	0.241	3970.7	0.286	0.146	0.05004	0.1516	0.562	0.146	0.000117	0.00203	FALSE	FALSE	FALSE
ENSG00000134247	PTGFRN	2701.38	-0.347	0.18	0.05439	0.1742	-0.68	0.181	0.0001699	0.009166	3182.3	-0.37	0.158	0.01881	0.07208	-1.015	0.158	1.446e-10	1.275e-08	FALSE	FALSE	FALSE
ENSG00000105552	BCAT2	774.142	1.46	0.226	1.1e-10	6.646e-09	0.633	0.228	0.005563	0.1052	3160.48	0.639	0.164	9.345e-05	0.0008852	0.299	0.164	0.06798	0.2351	TRUE	TRUE	TRUE
ENSG00000122741	DCAF10	907.858	-0.753	0.307	0.01417	0.06728	-0.67	0.307	0.02883	0.2761	563.332	-0.675	0.245	0.005877	0.02862	-0.549	0.245	0.02508	0.1223	FALSE	FALSE	FALSE
ENSG00000172037	LAMB2	435.919	1.119	0.284	8.345e-05	0.001137	0.649	0.287	0.02353	0.2487	2553.96	0.521	0.154	0.0007145	0.005058	-0.304	0.155	0.04985	0.1935	TRUE	FALSE	FALSE
ENSG00000176842	IRX5	9.264	3.851	1.626	0.01787	NA	3.148	1.65	0.05632	NA	157.601	1.707	0.376	5.544e-06	7.351e-05	2.138	0.374	1.13e-08	6.599e-07	TRUE	FALSE	FALSE
ENSG00000082153	BZW1	9346.37	0.543	0.184	0.003196	0.02137	0.333	0.184	0.071	0.4261	6103.88	0.898	0.203	9.136e-06	0.0001143	0.841	0.203	3.306e-05	0.0007152	TRUE	FALSE	FALSE
ENSG00000198874	TYW1	1795.73	0.454	0.186	0.01466	0.06887	0.353	0.186	0.05772	0.3867	2082.69	0.594	0.181	0.001039	0.006908	0.601	0.181	0.000899	0.0106	FALSE	FALSE	FALSE
ENSG00000258947	TUBB3	4351.02	1.22	0.261	2.902e-06	6.388e-05	0.753	0.261	0.00393	0.08563	11732.2	2.366	0.44	7.598e-08	1.447e-06	0.796	0.44	0.07058	0.2405	FALSE	FALSE	FALSE
ENSG00000149212	SESN3	1065.62	1.092	0.228	1.674e-06	3.909e-05	0.408	0.229	0.07521	0.4357	1998.67	1.235	0.173	8.55e-13	3.428e-11	0.966	0.173	2.35e-08	1.267e-06	FALSE	FALSE	FALSE
ENSG00000164466	SFXN1	1803.88	0.942	0.189	6.224e-07	1.641e-05	0.368	0.19	0.05253	0.3681	3789.43	0.55	0.155	0.000378	0.002961	0.353	0.155	0.0229	0.1149	TRUE	FALSE	FALSE
ENSG00000268555	ENSG00000268555	20.914	4.403	1.203	0.000253	0.002869	2.243	1.263	0.07559	NA	163.253	3.94	0.456	5.526e-18	3.719e-16	3.624	0.458	2.431e-15	4.42e-13	FALSE	FALSE	FALSE
ENSG00000104142	VPS18	1373.75	1.024	0.205	5.781e-07	1.536e-05	0.367	0.206	0.07469	0.4342	3944.41	0.672	0.152	9.756e-06	0.000121	0.492	0.152	0.001208	0.01312	TRUE	FALSE	FALSE
ENSG00000235162	C12orf75	521.157	0.537	0.302	0.07588	0.2198	1.264	0.301	2.697e-05	0.00229	793.138	1.011	0.216	2.894e-06	4.086e-05	1.836	0.215	1.324e-17	3.538e-15	TRUE	TRUE	TRUE
ENSG00000099995	SF3A1	5059.28	0.975	0.2	1.076e-06	2.63e-05	0.564	0.2	0.004786	0.0977	8914.91	0.589	0.166	0.0003776	0.00296	0.299	0.166	0.07109	0.2415	FALSE	FALSE	FALSE
ENSG00000140836	ZFHX3	555.342	1.267	0.241	1.538e-07	4.739e-06	0.444	0.244	0.06919	0.4205	1002.39	1.197	0.243	8.057e-07	1.281e-05	0.654	0.244	0.007254	0.05133	TRUE	TRUE	TRUE
ENSG00000138668	HNRNPD	13867.8	0.457	0.162	0.00467	0.02884	0.329	0.162	0.04158	0.3282	10068.8	0.463	0.13	0.0003581	0.002833	0.281	0.13	0.03066	0.1407	TRUE	TRUE	TRUE
ENSG00000125945	ZNF436	174.253	1.637	0.382	1.828e-05	0.0003172	0.685	0.388	0.07727	0.4427	648.123	1.62	0.257	3.006e-10	8.542e-09	1.517	0.258	3.942e-09	2.593e-07	TRUE	TRUE	TRUE
ENSG00000179195	ZNF664	1833.77	1.103	0.219	4.848e-07	1.312e-05	0.388	0.22	0.07744	0.4431	1599.37	1.626	0.167	2.389e-22	2.368e-20	1.331	0.168	2.144e-15	3.938e-13	FALSE	FALSE	FALSE
ENSG00000065621	GSTO2	644.977	-0.991	0.264	0.0001763	0.00211	-0.475	0.262	0.07017	0.4235	383.084	-0.777	0.287	0.006778	0.03207	-1.008	0.289	0.0004817	0.006429	FALSE	FALSE	FALSE
ENSG00000179242	CDH4	559.8	1.094	0.299	0.0002552	0.002884	1.048	0.3	0.0004693	0.01888	3924.8	-0.304	0.173	0.07786	0.2094	1.08	0.172	3.297e-10	2.642e-08	TRUE	TRUE	TRUE
ENSG00000281376	ABALON	140.795	-0.986	0.437	0.02418	0.09891	-0.885	0.437	0.04282	0.3344	180.023	-0.933	0.331	0.004779	0.02427	-0.89	0.332	0.007234	0.05121	FALSE	FALSE	FALSE
ENSG00000118971	CCND2	11276.9	-1.15	0.19	1.363e-09	6.622e-08	-0.429	0.19	0.02372	0.2494	10688.2	-1.047	0.151	4.123e-12	1.518e-10	-0.289	0.151	0.05535	0.2074	TRUE	TRUE	TRUE
ENSG00000159140	SON	8534.06	0.677	0.169	5.952e-05	0.0008635	0.297	0.169	0.07835	0.4443	10658.6	0.682	0.146	3.155e-06	4.425e-05	0.471	0.146	0.001293	0.01377	FALSE	FALSE	FALSE
ENSG00000160255	ITGB2	23.357	-2.019	1.014	0.04635	0.1552	-2.317	1.029	0.02433	NA	63.269	-1.895	0.537	0.0004203	0.003245	-1.391	0.53	0.008673	0.05822	FALSE	TRUE	FALSE
ENSG00000143614	GATAD2B	1395.97	0.723	0.219	0.0009749	0.008419	0.421	0.22	0.05567	0.3798	2776.48	0.717	0.159	6.119e-06	8.02e-05	0.361	0.159	0.02315	0.1158	FALSE	FALSE	FALSE
ENSG00000080007	DDX43	1899.54	-1.49	0.216	5.484e-12	4.228e-10	-0.449	0.215	0.03647	0.3055	315.643	-1.356	0.286	2.171e-06	3.148e-05	-0.571	0.283	0.04342	0.1774	FALSE	FALSE	FALSE
ENSG00000110013	SIAE	258.467	-0.964	0.311	0.001963	0.01463	-0.913	0.312	0.003399	0.07901	404.766	-0.53	0.239	0.02697	0.09484	-0.475	0.24	0.04782	0.1887	FALSE	FALSE	FALSE
ENSG00000152661	GJA1	7690.11	0.68	0.237	0.004087	0.02611	0.428	0.237	0.07071	0.4252	9294.95	-1.032	0.163	2.746e-10	7.875e-09	-0.454	0.163	0.005389	0.04108	FALSE	FALSE	FALSE
ENSG00000243056	EIF4EBP3	121.205	-1.566	0.411	0.0001375	0.001729	-0.8	0.402	0.04639	0.3472	111.338	-1.11	0.409	0.006653	0.0316	-0.896	0.408	0.02812	0.1326	FALSE	FALSE	FALSE
ENSG00000129682	FGF13	1265.13	-1.185	0.199	2.53e-09	1.167e-07	-0.877	0.198	9.739e-06	0.001004	1492.58	-0.29	0.166	0.08119	0.2152	-0.622	0.167	0.000197	0.003113	FALSE	FALSE	FALSE
ENSG00000126003	PLAGL2	1092.17	0.794	0.201	7.553e-05	0.001054	-0.356	0.203	0.07933	0.4463	1908.63	0.752	0.206	0.0002699	0.002219	-0.648	0.208	0.001819	0.01805	FALSE	FALSE	FALSE
ENSG00000138641	HERC3	227.658	-1.4	0.369	0.0001462	0.001816	-0.733	0.365	0.04432	0.3394	162.904	-0.987	0.388	0.01099	0.04747	-0.864	0.388	0.02609	0.1259	FALSE	FALSE	FALSE
ENSG00000132475	H3-3B	17342.7	0.448	0.172	0.009027	0.04792	0.309	0.172	0.07226	0.4283	20327.1	0.519	0.126	3.775e-05	0.0003997	0.424	0.126	0.0007583	0.009209	TRUE	FALSE	FALSE
ENSG00000288880	ENSG00000288880	297.012	-0.888	0.327	0.006668	0.03787	0.727	0.319	0.02253	0.2423	1366.04	-1.917	0.898	0.03283	0.1103	2.081	0.895	0.02014	0.105	FALSE	FALSE	FALSE
ENSG00000137142	IGFBPL1	587.161	1.699	0.261	7.349e-11	4.62e-09	1.267	0.262	1.326e-06	0.0002029	1178.84	1.06	0.21	4.201e-07	7.082e-06	0.366	0.211	0.0825	0.2657	FALSE	FALSE	FALSE
ENSG00000170561	IRX2	543.696	1.912	0.272	2.019e-12	1.684e-10	0.866	0.275	0.001653	0.04805	3565.6	0.816	0.162	4.333e-07	7.258e-06	0.283	0.162	0.08093	0.2624	TRUE	TRUE	TRUE
ENSG00000114019	AMOTL2	394.388	0.636	0.269	0.01798	0.08012	0.505	0.269	0.06057	0.395	275.68	0.924	0.281	0.000987	0.006612	0.834	0.282	0.003062	0.02678	TRUE	TRUE	TRUE
ENSG00000102531	FNDC3A	1562.26	-0.492	0.199	0.01319	0.06366	-0.361	0.199	0.06914	0.4205	1673.54	0.964	0.167	7.797e-09	1.762e-07	0.609	0.168	0.0002807	0.004167	FALSE	FALSE	FALSE
ENSG00000175567	UCP2	1059.3	0.679	0.226	0.002625	0.0183	0.402	0.226	0.07587	0.4376	2009.34	0.744	0.174	1.834e-05	0.0002119	0.499	0.174	0.004161	0.03377	TRUE	FALSE	FALSE
ENSG00000244165	P2RY11	132.773	0.914	0.398	0.02171	0.0915	0.775	0.4	0.05239	0.3674	464.099	0.767	0.263	0.003521	0.01897	0.728	0.263	0.005743	0.04308	FALSE	FALSE	FALSE
ENSG00000165959	CLMN	799.538	-0.764	0.23	0.000905	0.007918	-0.529	0.23	0.02137	0.2352	500.779	-0.596	0.239	0.01262	0.05289	-0.471	0.239	0.04852	0.1904	FALSE	FALSE	FALSE
ENSG00000111642	CHD4	14921	0.491	0.176	0.005226	0.03142	0.314	0.176	0.07405	0.4328	16126.6	0.601	0.139	1.614e-05	0.0001889	0.395	0.14	0.004678	0.03677	FALSE	FALSE	FALSE
ENSG00000290871	GTF2IP1	1983.01	-0.544	0.189	0.003913	0.02522	-0.33	0.188	0.08014	0.4494	1111.38	1.043	0.189	3.152e-08	6.481e-07	0.789	0.189	3.04e-05	0.00067	FALSE	FALSE	FALSE
ENSG00000249853	HS3ST5	109.84	1.621	0.43	0.0001656	0.00201	1.619	0.431	0.0001748	0.009399	876.935	-0.395	0.228	0.08395	0.2206	1.602	0.225	9.669e-13	1.152e-10	FALSE	FALSE	FALSE
ENSG00000173409	ARV1	298.731	0.686	0.283	0.01528	0.07103	0.603	0.284	0.03346	0.2938	459.127	0.717	0.241	0.00293	0.01629	0.517	0.242	0.03269	0.1474	FALSE	FALSE	FALSE
ENSG00000291091	ENSG00000291091	389.974	0.813	0.265	0.002151	0.01576	0.717	0.266	0.007028	0.1213	764.645	0.447	0.252	0.07525	0.2044	0.968	0.251	0.000115	0.002001	FALSE	FALSE	FALSE
ENSG00000257167	TMPO-AS1	607.041	0.72	0.245	0.003237	0.02161	0.642	0.245	0.008783	0.1379	911.329	0.445	0.194	0.02144	0.07976	0.378	0.194	0.05117	0.1966	FALSE	FALSE	FALSE
ENSG00000163530	DPPA2	1354.73	-1.975	0.225	1.623e-18	2.932e-16	-0.563	0.222	0.01121	0.1597	56.126	-1.511	0.566	0.007583	0.03521	-1.03	0.56	0.06588	0.2311	FALSE	FALSE	FALSE
ENSG00000234741	GAS5	9865.42	-0.927	0.167	2.804e-08	1.026e-06	-0.681	0.167	4.483e-05	0.003346	10956.5	-0.334	0.194	0.08489	0.2224	-1.131	0.194	5.796e-09	3.663e-07	FALSE	FALSE	FALSE
ENSG00000170540	ARL6IP1	7867.11	0.376	0.204	0.06541	0.1978	0.481	0.204	0.01849	0.2175	7494.3	0.59	0.152	9.72e-05	0.0009179	0.497	0.152	0.001042	0.01178	FALSE	FALSE	FALSE
ENSG00000124785	NRN1	132.542	-1.713	0.433	7.639e-05	0.001065	-0.727	0.422	0.08517	0.4614	298.635	-3.564	0.299	9.059e-33	1.856e-30	-3.834	0.307	9.519e-36	1.199e-32	TRUE	FALSE	FALSE
ENSG00000168772	CXXC4	105.834	1.322	0.525	0.01181	0.05852	0.951	0.532	0.07357	0.4322	110.417	1.889	0.464	4.697e-05	0.0004836	1.876	0.465	5.505e-05	0.001086	FALSE	FALSE	FALSE
ENSG00000143882	ATP6V1C2	138.201	-1.396	0.392	0.000375	0.003915	-0.677	0.385	0.07875	0.4444	197.663	-0.952	0.339	0.004951	0.02492	-1.078	0.341	0.001565	0.0161	FALSE	FALSE	FALSE
ENSG00000116688	MFN2	5301.7	0.767	0.174	1.076e-05	0.0002023	0.37	0.174	0.03374	0.2953	9140.22	0.579	0.141	3.805e-05	0.0004026	0.274	0.141	0.05189	0.1984	TRUE	FALSE	FALSE
ENSG00000117308	GALE	853.207	-1.066	0.266	6.253e-05	0.0009018	-0.469	0.265	0.0766	0.44	1517.85	-0.873	0.165	1.18e-07	2.18e-06	-0.429	0.164	0.009055	0.05991	TRUE	TRUE	TRUE
ENSG00000168389	MFSD2A	399.692	-1.459	0.302	1.335e-06	3.196e-05	-0.841	0.299	0.004927	0.0987	372.049	-1.234	0.252	9.838e-07	1.538e-05	-0.434	0.249	0.08096	0.2625	FALSE	FALSE	FALSE
ENSG00000160888	IER2	6897.66	-0.781	0.167	2.941e-06	6.459e-05	-0.289	0.167	0.08305	0.4561	3444.64	-0.488	0.156	0.001791	0.01086	-0.511	0.156	0.001082	0.01208	FALSE	FALSE	FALSE
ENSG00000170549	IRX1	557.554	2.085	0.316	4.381e-11	2.89e-09	0.901	0.322	0.005187	0.1021	4077.67	0.53	0.143	0.0002125	0.00182	-0.251	0.144	0.08067	0.2619	TRUE	TRUE	TRUE
ENSG00000100941	PNN	4219.74	0.609	0.176	0.0005492	0.0053	0.304	0.176	0.08536	0.4617	3922.4	0.548	0.149	0.0002386	0.002005	0.703	0.149	2.403e-06	7.904e-05	TRUE	FALSE	FALSE
ENSG00000203778	FAM229B	198.588	-0.966	0.358	0.007038	0.03954	-0.681	0.357	0.05678	0.3843	438.837	-0.544	0.238	0.02234	0.08203	-1.086	0.241	6.764e-06	0.000193	FALSE	FALSE	FALSE
ENSG00000067445	TRO	1247.83	1.102	0.212	1.974e-07	5.853e-06	0.431	0.213	0.04338	0.3361	3360.56	0.626	0.146	1.702e-05	0.0001978	0.295	0.146	0.0432	0.1769	FALSE	FALSE	FALSE
ENSG00000128394	APOBEC3F	237.975	-2.208	0.351	3.243e-10	1.78e-08	-0.653	0.338	0.05367	0.373	136.65	-0.829	0.389	0.03278	0.1102	-1.485	0.396	0.0001806	0.002899	FALSE	FALSE	FALSE
ENSG00000143569	UBAP2L	7664.81	0.913	0.175	1.895e-07	5.666e-06	0.383	0.175	0.02902	0.2761	13822.7	0.71	0.141	4.4e-07	7.337e-06	0.267	0.141	0.05764	0.2126	TRUE	FALSE	FALSE
ENSG00000269113	TRABD2B	470.578	-0.672	0.3	0.02493	0.1013	-0.564	0.3	0.05987	0.3925	1784.67	-1.609	0.171	4.557e-21	4.002e-19	-0.521	0.169	0.002094	0.02014	FALSE	FALSE	FALSE
ENSG00000130066	SAT1	22969.8	-2.2	0.223	5.022e-23	1.477e-20	-0.392	0.222	0.07799	0.4435	1590.42	-1.48	0.188	3.443e-15	1.778e-13	0.483	0.185	0.008992	0.05967	FALSE	FALSE	FALSE
ENSG00000173175	ADCY5	238.89	-1.105	0.318	0.0005168	0.005054	0.742	0.305	0.01518	0.191	252.588	-1.306	0.314	3.261e-05	0.0003501	-0.56	0.311	0.07157	0.2426	TRUE	FALSE	FALSE
ENSG00000108106	UBE2S	9334.82	0.691	0.228	0.002411	0.01719	0.495	0.228	0.02978	0.2791	13978.9	0.355	0.132	0.007033	0.03304	0.26	0.132	0.04815	0.1896	FALSE	FALSE	FALSE
ENSG00000142252	GEMIN7	661.182	-0.819	0.234	0.0004597	0.004625	-0.439	0.233	0.05961	0.3922	757.661	-0.76	0.193	8.294e-05	0.000795	-0.425	0.192	0.02726	0.1295	FALSE	FALSE	FALSE
ENSG00000170088	TMEM192	995.469	-0.817	0.213	0.0001219	0.001556	-0.459	0.212	0.03029	0.2815	524.404	-0.672	0.216	0.001901	0.01142	-0.414	0.216	0.05519	0.207	FALSE	FALSE	FALSE
ENSG00000165025	SYK	256.87	-1.521	0.34	7.696e-06	0.0001504	-0.572	0.334	0.08663	0.4646	61.093	-1.849	0.573	0.001254	0.008063	-2.512	0.592	2.183e-05	0.0005146	FALSE	FALSE	FALSE
ENSG00000184897	H1-10	3845.14	0.739	0.276	0.007318	0.04074	0.482	0.276	0.08068	0.4514	14772.7	1.091	0.132	1.12e-16	6.514e-15	0.97	0.132	1.672e-13	2.303e-11	FALSE	FALSE	FALSE
ENSG00000131779	PEX11B	471.09	-0.537	0.247	0.02958	0.114	-0.506	0.247	0.04073	0.3242	939.119	-0.469	0.184	0.01091	0.0472	-0.5	0.185	0.006781	0.04877	FALSE	FALSE	FALSE
ENSG00000275832	ARHGAP23	225.534	0.814	0.337	0.01593	0.07335	0.609	0.339	0.07222	0.4282	608.521	-1.448	0.287	4.536e-07	7.557e-06	-1.089	0.286	0.0001428	0.0024	FALSE	FALSE	FALSE
ENSG00000182934	SRPRA	2853.96	0.461	0.178	0.009397	0.04945	0.312	0.178	0.07874	0.4444	4193.36	0.987	0.179	3.478e-08	7.08e-07	0.676	0.179	0.0001585	0.002629	FALSE	FALSE	FALSE
ENSG00000067596	DHX8	2674.1	0.561	0.181	0.001875	0.01413	0.31	0.181	0.08605	0.4631	3706.28	0.625	0.164	0.0001342	0.001216	0.526	0.164	0.001314	0.01387	FALSE	FALSE	FALSE
ENSG00000176834	VSIG10	2857.76	-0.999	0.193	2.399e-07	6.948e-06	-0.328	0.193	0.08865	0.4686	1476.71	-1.5	0.188	1.726e-15	9.145e-14	-0.615	0.187	0.001018	0.01161	FALSE	FALSE	FALSE
ENSG00000158164	TMSB15A	162.49	1.681	0.371	5.755e-06	0.0001173	0.776	0.379	0.04039	0.3228	379.751	2.087	0.269	8.222e-15	4.065e-13	0.539	0.274	0.04948	0.1927	FALSE	FALSE	FALSE
ENSG00000259781	HMGB1P6	1296.51	0.399	0.223	0.0734	0.2149	0.55	0.223	0.01369	0.1802	723.791	0.849	0.257	0.0009756	0.006571	0.797	0.258	0.001987	0.01934	FALSE	FALSE	FALSE
ENSG00000140391	TSPAN3	2892.81	0.764	0.205	0.0001958	0.002307	0.368	0.205	0.07322	0.4318	5986.91	0.607	0.142	1.892e-05	0.0002169	0.339	0.142	0.0169	0.09282	FALSE	FALSE	FALSE
ENSG00000122035	RASL11A	327.214	-3.555	0.367	3.227e-22	8.356e-20	-1.646	0.348	2.196e-06	0.0003057	83.007	-1.35	0.578	0.01959	0.07446	-1.04	0.576	0.07108	0.2415	FALSE	FALSE	FALSE
ENSG00000100242	SUN2	708.615	0.568	0.279	0.04148	0.1438	0.562	0.279	0.04413	0.3391	1912.89	0.5	0.177	0.004668	0.02388	0.622	0.177	0.0004332	0.005907	TRUE	TRUE	TRUE
ENSG00000100116	GCAT	611.75	-0.577	0.231	0.01262	0.06157	-0.407	0.231	0.07845	0.4443	527.037	-1.329	0.234	1.425e-08	3.078e-07	-0.988	0.234	2.345e-05	0.0005428	FALSE	FALSE	FALSE
ENSG00000160867	FGFR4	5773.37	-1.272	0.21	1.432e-09	6.922e-08	-0.355	0.21	0.09111	0.4742	3556.69	-1.489	0.142	9.516e-26	1.21e-23	-0.681	0.141	1.416e-06	5.023e-05	TRUE	FALSE	FALSE
ENSG00000100605	ITPK1	4689.59	-1.538	0.171	2.592e-19	5.053e-17	-0.496	0.17	0.003598	0.08198	2750.9	-1.033	0.157	4.228e-11	1.363e-09	-0.266	0.156	0.08771	0.2766	FALSE	FALSE	FALSE
ENSG00000140259	MFAP1	1601.87	0.662	0.19	0.0005077	0.004982	0.331	0.191	0.08253	0.4551	2802.79	0.701	0.146	1.543e-06	2.306e-05	0.382	0.146	0.009002	0.05972	FALSE	FALSE	FALSE
ENSG00000118200	CAMSAP2	1563.96	0.691	0.243	0.004532	0.02826	0.415	0.244	0.08821	0.4682	1295.06	0.827	0.172	1.623e-06	2.411e-05	0.906	0.172	1.478e-07	6.665e-06	FALSE	FALSE	FALSE
ENSG00000110931	CAMKK2	999.329	0.63	0.22	0.004251	0.02689	0.376	0.221	0.08877	0.4689	1328.78	0.742	0.172	1.575e-05	0.0001848	0.746	0.172	1.457e-05	0.0003659	FALSE	FALSE	FALSE
ENSG00000119280	C1orf198	629.795	1.011	0.247	4.264e-05	0.0006599	0.438	0.249	0.07832	0.4443	1329.4	0.964	0.191	4.248e-07	7.148e-06	0.465	0.192	0.0151	0.08534	FALSE	FALSE	FALSE
ENSG00000135821	GLUL	6722.77	0.349	0.167	0.03637	0.1314	0.317	0.167	0.05719	0.3856	6752.71	1.403	0.174	7.495e-16	4.078e-14	0.936	0.174	7.721e-08	3.748e-06	TRUE	FALSE	FALSE
ENSG00000110841	PPFIBP1	1697.66	1.363	0.243	2.035e-08	7.795e-07	0.409	0.244	0.09357	0.4797	1318.9	1.32	0.203	7.097e-11	2.215e-09	0.964	0.203	2.087e-06	6.996e-05	TRUE	FALSE	FALSE
ENSG00000169604	ANTXR1	535.461	1.125	0.249	6.127e-06	0.0001233	0.449	0.251	0.07334	0.4319	917.606	0.675	0.205	0.001017	0.006782	0.481	0.206	0.0195	0.1024	FALSE	FALSE	FALSE
ENSG00000198053	SIRPA	213.469	0.642	0.327	0.04944	0.1626	0.992	0.325	0.00231	0.06161	464.262	-0.505	0.248	0.0419	0.1322	0.886	0.244	0.0002836	0.004184	TRUE	TRUE	TRUE
ENSG00000135297	MTO1	897.107	-0.68	0.208	0.001058	0.00898	-0.366	0.207	0.07753	0.4431	1151.76	-0.739	0.187	7.679e-05	0.0007434	-0.452	0.187	0.01546	0.08671	FALSE	FALSE	FALSE
ENSG00000064300	NGFR	2684.81	-2.065	0.212	2.225e-22	6.126e-20	-0.37	0.21	0.07848	0.4443	246.723	-1.877	0.34	3.427e-08	7.002e-07	-0.807	0.334	0.01565	0.0875	TRUE	TRUE	TRUE
ENSG00000182968	SOX1	198.221	1.389	0.459	0.00248	0.01755	0.788	0.467	0.09185	0.4757	884.625	2.137	0.24	4.599e-19	3.339e-17	1.1	0.242	5.32e-06	0.0001563	TRUE	FALSE	FALSE
ENSG00000142686	C1orf216	389.041	1.075	0.27	7.062e-05	0.001001	0.457	0.273	0.09447	0.4815	872.924	1.662	0.199	6.242e-17	3.701e-15	1.264	0.2	2.464e-10	2.05e-08	TRUE	FALSE	FALSE
ENSG00000154102	C16orf74	96.862	-0.798	0.452	0.07746	0.2228	-1.329	0.46	0.003865	0.08516	245.106	-0.772	0.312	0.0133	0.05516	-1.27	0.316	5.85e-05	0.001144	FALSE	FALSE	FALSE
ENSG00000105894	PTN	156.963	2.225	0.475	2.892e-06	6.375e-05	0.831	0.493	0.09179	0.4757	291.711	1.192	0.308	0.0001101	0.001019	0.898	0.31	0.003736	0.03124	FALSE	FALSE	FALSE
ENSG00000188064	WNT7B	13.312	3.002	1.209	0.01303	0.06304	2.136	1.23	0.08247	NA	102.918	1.888	0.458	3.762e-05	0.0003985	1.669	0.46	0.0002888	0.004233	FALSE	FALSE	FALSE
ENSG00000167325	RRM1	2804.39	0.797	0.194	4.088e-05	0.0006361	0.463	0.195	0.01731	0.2079	2924.48	0.69	0.155	8.908e-06	0.0001117	0.273	0.156	0.07938	0.2591	FALSE	FALSE	FALSE
ENSG00000278540	ACACA	6507.48	-0.503	0.172	0.003427	0.02268	-0.353	0.172	0.03998	0.322	6197.31	-0.292	0.137	0.03353	0.1119	-0.32	0.138	0.01981	0.1036	FALSE	FALSE	FALSE
ENSG00000169738	DCXR	4557.02	-0.85	0.215	7.502e-05	0.00105	-0.402	0.215	0.06127	0.3965	6270.5	-0.368	0.17	0.03047	0.1041	-0.475	0.17	0.0052	0.03981	FALSE	FALSE	FALSE
ENSG00000157240	FZD1	72.27	1.344	0.551	0.01465	0.06884	0.966	0.555	0.08199	0.453	300.851	1.028	0.276	0.0001958	0.001699	1.033	0.276	0.0001858	0.002954	TRUE	FALSE	FALSE
ENSG00000261949	GFY	20.616	-1.921	0.94	0.04095	0.1427	-1.843	0.94	0.05003	NA	83.191	-2.609	0.523	6.04e-07	9.84e-06	-1.361	0.503	0.006879	0.04927	FALSE	FALSE	FALSE
ENSG00000146386	ABRACL	1466.77	-0.593	0.192	0.002013	0.01495	-0.602	0.192	0.001725	0.04953	1043.71	0.318	0.18	0.07756	0.2088	-0.435	0.182	0.01679	0.0924	FALSE	FALSE	FALSE
ENSG00000126705	AHDC1	552.047	1.472	0.309	1.958e-06	4.517e-05	0.67	0.311	0.03136	0.2872	2385.01	1.028	0.155	3.012e-11	9.897e-10	0.285	0.156	0.06689	0.2332	TRUE	TRUE	TRUE
ENSG00000240445	FOXO3B	498.439	0.645	0.253	0.01085	0.055	0.461	0.254	0.06979	0.4229	880.1	0.947	0.207	4.62e-06	6.21e-05	0.49	0.208	0.0183	0.09798	FALSE	FALSE	FALSE
ENSG00000106003	LFNG	360.095	1.557	0.358	1.372e-05	0.000248	0.598	0.361	0.09732	0.4862	1693.91	2.183	0.215	2.653e-24	2.948e-22	0.659	0.216	0.002291	0.02153	FALSE	FALSE	FALSE
ENSG00000129116	PALLD	210.376	1.287	0.386	0.0008667	0.007671	0.993	0.388	0.01054	0.1533	605.328	0.47	0.275	0.08819	0.2284	1.003	0.275	0.0002601	0.003897	FALSE	FALSE	FALSE
ENSG00000146729	NIPSNAP2	1934.69	-0.933	0.199	2.741e-06	6.07e-05	-0.575	0.199	0.003798	0.0842	1208.2	-0.343	0.194	0.07737	0.2084	-0.457	0.195	0.01881	0.0997	FALSE	FALSE	FALSE
ENSG00000111912	NCOA7	217.733	0.958	0.4	0.01655	0.07556	0.835	0.401	0.03755	0.3103	508.935	-0.603	0.22	0.006059	0.02929	-0.451	0.22	0.04005	0.168	FALSE	FALSE	FALSE
ENSG00000255302	EID1	2313.96	0.713	0.178	5.984e-05	0.0008666	0.451	0.178	0.01135	0.1609	5146.71	0.333	0.188	0.0757	0.2053	0.463	0.188	0.0136	0.07931	FALSE	FALSE	FALSE
ENSG00000164938	TP53INP1	322.5	0.975	0.288	0.0007168	0.006569	0.478	0.291	0.1001	0.4918	369.197	3.072	0.292	6.35e-26	8.246e-24	2.359	0.294	1.031e-15	1.975e-13	FALSE	FALSE	FALSE
ENSG00000130517	PGPEP1	911.455	-0.483	0.293	0.09949	0.263	-0.938	0.294	0.00145	0.0438	436.344	-1.464	0.311	2.436e-06	3.501e-05	-1.665	0.312	9.49e-08	4.474e-06	FALSE	FALSE	FALSE
ENSG00000070540	WIPI1	469.096	-1.257	0.262	1.643e-06	3.852e-05	-0.479	0.259	0.0649	0.4084	615.248	-0.906	0.214	2.334e-05	0.0002616	-0.446	0.213	0.03632	0.1575	FALSE	FALSE	FALSE
ENSG00000187098	MITF	77.763	-1.504	0.498	0.002537	0.01789	-1.143	0.495	0.02088	0.2315	60.807	-1.199	0.594	0.04368	0.1366	-1.265	0.598	0.03428	0.1521	FALSE	FALSE	FALSE
ENSG00000074590	NUAK1	1994.14	-1.324	0.204	8.285e-11	5.152e-09	-0.334	0.203	0.09952	0.4903	244.206	0.944	0.299	0.001594	0.009872	1.054	0.299	0.0004265	0.005866	TRUE	FALSE	FALSE
ENSG00000133169	BEX1	84.552	3.178	0.521	1.107e-09	5.486e-08	0.925	0.547	0.09064	0.4734	222.658	3.003	0.331	1.089e-19	8.296e-18	0.87	0.342	0.01099	0.06824	FALSE	FALSE	FALSE
ENSG00000213625	LEPROT	550.505	0.558	0.249	0.02526	0.1022	0.478	0.25	0.05544	0.3789	1038.13	0.431	0.186	0.02023	0.07635	0.629	0.186	0.0007044	0.008727	FALSE	FALSE	FALSE
ENSG00000170545	SMAGP	1304.53	-1.603	0.232	5.274e-12	4.085e-10	-0.384	0.23	0.09491	0.4823	1002.9	-1.413	0.188	5.164e-14	2.351e-12	-0.503	0.186	0.006738	0.04852	FALSE	FALSE	FALSE
ENSG00000010626	LRRC23	182.885	-1.26	0.346	0.000277	0.003059	-0.614	0.342	0.07201	0.4281	212.618	-0.707	0.306	0.02072	0.07756	-0.805	0.307	0.008773	0.05862	FALSE	FALSE	FALSE
ENSG00000146426	TIAM2	732.804	0.383	0.22	0.08233	0.232	0.62	0.22	0.00485	0.09858	779.325	0.479	0.197	0.01498	0.0605	0.882	0.196	6.898e-06	0.0001962	FALSE	FALSE	FALSE
ENSG00000158813	EDA	198.41	-0.989	0.375	0.008369	0.04516	-0.832	0.375	0.0264	0.2627	268.898	-0.647	0.332	0.05158	0.1549	-0.806	0.334	0.01582	0.08817	FALSE	FALSE	FALSE
ENSG00000197951	ZNF71	451.556	0.796	0.247	0.001294	0.0105	0.652	0.248	0.008584	0.1364	815.841	0.606	0.194	0.001797	0.01089	0.33	0.195	0.09056	0.2819	FALSE	FALSE	FALSE
ENSG00000159217	IGF2BP1	13306.4	0.917	0.183	5.135e-07	1.379e-05	0.304	0.183	0.09614	0.4847	21420.4	1.157	0.151	1.845e-14	8.769e-13	0.414	0.151	0.006117	0.04526	TRUE	FALSE	FALSE
ENSG00000232445	EMSLR	950.01	-0.764	0.232	0.0009686	0.008368	-0.379	0.231	0.1004	0.4922	1197.13	-1.825	0.212	6.725e-18	4.477e-16	-0.682	0.21	0.001134	0.01252	FALSE	FALSE	FALSE
ENSG00000166411	IDH3A	1378.7	-0.696	0.209	0.0008499	0.00757	-0.397	0.208	0.05674	0.3842	682.673	-0.398	0.198	0.04411	0.1377	-0.654	0.199	0.001028	0.01169	FALSE	FALSE	FALSE
ENSG00000248540	ENSG00000248540	175.876	-1.31	0.486	0.007017	0.03945	0.851	0.469	0.06954	0.4222	347.104	-1.86	0.332	2.029e-08	4.296e-07	0.709	0.319	0.02632	0.1267	FALSE	FALSE	FALSE
ENSG00000123983	ACSL3	3309.24	-0.403	0.176	0.02206	0.09256	-0.309	0.176	0.07881	0.4446	2806.53	0.547	0.157	0.0004756	0.003604	0.491	0.157	0.001733	0.01733	FALSE	FALSE	FALSE
ENSG00000295821	ENSG00000295821	44.996	2.32	0.643	0.0003057	0.003296	1.256	0.655	0.0553	NA	171.849	1.018	0.364	0.005237	0.02611	0.741	0.367	0.04323	0.1769	FALSE	FALSE	FALSE
ENSG00000155099	PIP4P2	133.111	1.987	0.421	2.342e-06	5.263e-05	0.966	0.429	0.02431	0.2528	365.873	-0.459	0.246	0.06173	0.1765	-0.584	0.247	0.01807	0.09699	FALSE	FALSE	FALSE
ENSG00000157851	DPYSL5	316.52	2.951	0.94	0.001694	0.01305	1.538	0.942	0.1028	0.498	1436.09	4.361	0.24	5.193e-74	7.367e-71	2.148	0.242	7.224e-19	2.196e-16	TRUE	TRUE	TRUE
ENSG00000158773	USF1	2091.82	0.446	0.191	0.01932	0.08436	0.354	0.191	0.06335	0.4023	2296.81	0.661	0.159	3.425e-05	0.0003653	0.366	0.16	0.02208	0.1119	FALSE	FALSE	FALSE
ENSG00000071054	MAP4K4	6536.1	0.561	0.183	0.002147	0.01574	0.575	0.183	0.00167	0.04836	8823.94	0.215	0.131	0.09912	0.2481	0.404	0.13	0.001965	0.01918	TRUE	TRUE	TRUE
ENSG00000106829	TLE4	864.944	1.308	0.269	1.208e-06	2.91e-05	0.44	0.271	0.105	0.5039	2192.77	1.765	0.169	2.094e-25	2.627e-23	1.055	0.17	5.487e-10	4.281e-08	TRUE	FALSE	FALSE
ENSG00000172379	ARNT2	25.858	2.625	0.887	0.003092	0.0208	1.491	0.908	0.1005	NA	114.971	1.352	0.42	0.001298	0.008288	1.557	0.42	0.0002103	0.00327	FALSE	FALSE	FALSE
ENSG00000129103	SUMF2	4676.38	-0.669	0.189	0.0004122	0.004229	-0.339	0.189	0.07338	0.4319	4133.49	-0.325	0.15	0.0304	0.1039	-0.468	0.15	0.001863	0.01842	FALSE	FALSE	FALSE
ENSG00000204612	FOXB2	196.747	0.878	0.406	0.03087	0.1171	0.81	0.408	0.04701	0.3487	1894.12	-2.19	0.233	4.716e-21	4.102e-19	-0.506	0.23	0.02818	0.1327	FALSE	FALSE	FALSE
ENSG00000135596	MICAL1	895.524	0.836	0.232	0.0003053	0.003294	0.463	0.233	0.04637	0.3472	4144.21	0.353	0.174	0.04274	0.1341	0.417	0.174	0.01679	0.0924	FALSE	FALSE	FALSE
ENSG00000125845	BMP2	49.516	1.862	0.618	0.002595	0.01815	1.042	0.63	0.09776	0.4876	225.91	0.998	0.369	0.00679	0.03213	2.155	0.365	3.538e-09	2.354e-07	FALSE	FALSE	FALSE
ENSG00000184486	POU3F2	35.683	2.093	0.826	0.01131	0.05661	1.763	0.837	0.03513	NA	113.03	1.024	0.475	0.03107	0.1055	1.03	0.476	0.03051	0.1402	FALSE	FALSE	FALSE
ENSG00000089327	FXYD5	1630.3	-0.664	0.2	0.0009208	0.008024	-0.366	0.2	0.06765	0.4161	2717.74	-0.58	0.148	8.704e-05	0.0008308	-0.304	0.148	0.03944	0.1666	FALSE	FALSE	FALSE
ENSG00000163754	GYG1	2521.55	-1.802	0.177	2.403e-24	7.867e-22	-1.11	0.176	2.859e-10	1.327e-07	1360.95	-0.274	0.171	0.1082	0.2642	-0.846	0.172	8.568e-07	3.221e-05	FALSE	FALSE	FALSE
ENSG00000123179	EBPL	1199.64	-1.005	0.22	5.104e-06	0.000105	-0.467	0.219	0.03318	0.2935	746.2	-0.439	0.197	0.02533	0.09038	-0.386	0.197	0.05001	0.1937	FALSE	FALSE	FALSE
ENSG00000102897	LYRM1	442.199	-1.167	0.261	7.786e-06	0.0001516	-0.719	0.259	0.005572	0.1052	314.42	-0.511	0.275	0.06319	0.1794	-0.567	0.276	0.04002	0.1679	FALSE	FALSE	FALSE
ENSG00000002330	BAD	505.12	0.844	0.249	0.0007026	0.006456	0.498	0.251	0.0468	0.348	1886.52	0.492	0.157	0.001703	0.01042	0.296	0.157	0.05961	0.2173	FALSE	FALSE	FALSE
ENSG00000168824	NSG1	623.69	-0.751	0.246	0.002306	0.01662	0.395	0.243	0.1037	0.501	689.321	-1.876	0.241	7.6e-15	3.788e-13	-0.702	0.238	0.00316	0.02744	FALSE	FALSE	FALSE
ENSG00000171953	ATPAF2	902.662	-0.828	0.21	7.94e-05	0.001098	-0.368	0.209	0.07795	0.4435	1208.51	-0.669	0.18	0.0002119	0.001816	-0.389	0.18	0.03098	0.1417	FALSE	TRUE	FALSE
ENSG00000185668	POU3F1	512.979	0.611	0.266	0.02165	0.09135	0.455	0.266	0.08739	0.4668	829.326	3.093	0.226	8.877e-43	3.274e-40	0.807	0.231	0.0004692	0.0063	TRUE	TRUE	TRUE
ENSG00000135269	TES	919.439	-0.875	0.237	0.0002229	0.002571	-0.378	0.236	0.1093	0.5111	618.083	-1.169	0.215	5.155e-08	1.019e-06	-0.849	0.214	7.306e-05	0.001373	FALSE	FALSE	FALSE
ENSG00000125952	MAX	1060.65	0.612	0.231	0.008065	0.04393	0.459	0.231	0.0473	0.3494	1529.75	0.324	0.164	0.04791	0.1467	0.446	0.164	0.006466	0.04714	FALSE	TRUE	FALSE
ENSG00000153721	CNKSR3	297.647	1.353	0.287	2.462e-06	5.503e-05	0.521	0.291	0.07339	0.4319	1065.93	1.031	0.227	5.312e-06	7.064e-05	0.476	0.228	0.03655	0.1582	TRUE	TRUE	TRUE
ENSG00000100207	TCF20	2076.42	0.341	0.18	0.05787	0.1818	0.39	0.18	0.03022	0.2812	3420.71	0.337	0.147	0.02188	0.08085	0.573	0.147	9.386e-05	0.00171	FALSE	FALSE	FALSE
ENSG00000124181	PLCG1	5873.59	0.64	0.173	0.0002095	0.002441	0.425	0.173	0.01381	0.181	8502.31	0.528	0.15	0.0004279	0.003292	0.25	0.15	0.09588	0.2918	FALSE	TRUE	FALSE
ENSG00000170542	SERPINB9	9688.58	-0.824	0.251	0.001013	0.00867	-0.401	0.251	0.1096	0.5119	4698.12	-1.904	0.18	4.473e-26	5.934e-24	-1.182	0.18	4.983e-11	4.601e-09	TRUE	FALSE	FALSE
ENSG00000286149	ENSG00000286149	4.203	-5.936	2.538	0.01934	NA	-4.483	2.52	0.07525	NA	13.215	-5.555	1.679	0.0009347	NA	-3.632	1.501	0.01553	NA	FALSE	FALSE	FALSE
ENSG00000153187	HNRNPU	17846.9	0.441	0.166	0.007866	0.04312	0.27	0.166	0.1034	0.4999	19716.6	0.561	0.129	1.405e-05	0.0001676	0.55	0.129	2.082e-05	0.0004955	FALSE	FALSE	FALSE
ENSG00000188636	RTL6	595.75	1.038	0.245	2.209e-05	0.0003738	0.41	0.247	0.09655	0.4852	1684.7	0.756	0.159	1.922e-06	2.805e-05	0.388	0.159	0.01489	0.08444	FALSE	FALSE	FALSE
ENSG00000162437	RAVER2	305.513	0.715	0.324	0.02701	0.1072	0.59	0.324	0.06913	0.4205	397.843	0.792	0.244	0.001171	0.007631	0.601	0.245	0.01425	0.08185	FALSE	FALSE	FALSE
ENSG00000126458	RRAS	151.632	-0.97	0.418	0.02048	0.08777	-0.704	0.417	0.09146	0.4755	455.267	-1.064	0.232	4.314e-06	5.845e-05	-1.025	0.232	9.94e-06	0.000266	TRUE	FALSE	FALSE
ENSG00000153944	MSI2	2569.28	0.412	0.184	0.02525	0.1021	0.335	0.184	0.06915	0.4205	4306.42	0.39	0.162	0.01593	0.06348	0.509	0.162	0.001647	0.01679	TRUE	FALSE	FALSE
ENSG00000158089	GALNT14	320.426	-0.739	0.286	0.009812	0.05098	-0.542	0.285	0.05728	0.3856	540.801	-1.261	0.22	9.834e-09	2.185e-07	-0.435	0.217	0.04495	0.1816	TRUE	FALSE	FALSE
ENSG00000134107	BHLHE40	580.478	-0.867	0.249	0.0004857	0.004812	-0.393	0.247	0.112	0.5169	605.838	-1.977	0.265	8.018e-14	3.563e-12	-2.143	0.266	8.03e-16	1.591e-13	FALSE	FALSE	FALSE
ENSG00000157510	AFAP1L1	162.652	-1.264	0.36	0.0004397	0.004464	-0.563	0.354	0.1121	0.5171	232.309	-2.598	0.307	2.604e-17	1.612e-15	-1.595	0.298	8.322e-08	3.977e-06	FALSE	FALSE	FALSE
ENSG00000257315	ZBED6	338.371	0.617	0.307	0.04445	0.1506	-0.634	0.313	0.04273	0.3342	268.765	0.895	0.292	0.002159	0.01273	-0.683	0.301	0.02321	0.116	FALSE	FALSE	FALSE
ENSG00000273136	NBPF26	472.666	0.931	0.25	0.0001976	0.002326	0.523	0.252	0.03775	0.311	638.204	0.4	0.204	0.05018	0.1519	0.458	0.204	0.02494	0.1218	FALSE	FALSE	FALSE
ENSG00000115318	LOXL3	194.495	1.014	0.362	0.005125	0.03093	0.588	0.365	0.1075	0.509	875.858	-0.667	0.204	0.001073	0.007096	-0.885	0.205	1.565e-05	0.000388	FALSE	FALSE	FALSE
ENSG00000305495	ENSG00000305495	1724.25	0.595	0.27	0.02762	0.1088	0.697	0.27	0.009969	0.1486	4699.62	-1.214	0.173	2.01e-12	7.675e-11	0.305	0.172	0.07633	0.2526	FALSE	FALSE	FALSE
ENSG00000166188	ZNF319	196.043	0.831	0.338	0.01409	0.06703	0.684	0.34	0.04388	0.3383	249.292	0.693	0.315	0.02751	0.09629	0.69	0.315	0.02862	0.1341	FALSE	FALSE	FALSE
ENSG00000271824	SMIM32	15.686	4.01	1.223	0.001039	0.008852	2.018	1.269	0.1118	NA	116.302	1.489	0.408	0.000265	0.002184	1.346	0.41	0.001029	0.01169	FALSE	FALSE	FALSE
ENSG00000124302	CHST8	952.981	-0.719	0.219	0.001035	0.008827	-0.346	0.218	0.1133	0.5192	2461.46	-2.133	0.181	4e-32	7.766e-30	-1.397	0.18	8.283e-15	1.352e-12	FALSE	FALSE	FALSE
ENSG00000116793	PHTF1	971.405	0.456	0.208	0.02819	0.1104	0.438	0.208	0.03535	0.3011	2362.56	0.317	0.162	0.05095	0.1536	0.903	0.162	2.484e-08	1.335e-06	FALSE	FALSE	FALSE
ENSG00000250742	LINC02381	53.651	4.632	0.747	5.582e-10	2.891e-08	1.269	0.805	0.1148	0.523	273.1	4.23	0.329	8.768e-38	2.608e-35	1.69	0.341	7.326e-07	2.79e-05	FALSE	FALSE	FALSE
ENSG00000105409	ATP1A3	762.268	0.72	0.227	0.001503	0.01187	0.621	0.227	0.006247	0.113	2487.08	-0.307	0.153	0.04422	0.138	0.283	0.152	0.0629	0.2245	FALSE	FALSE	FALSE
ENSG00000198286	CARD11	1777.25	-1.259	0.233	6.609e-08	2.231e-06	-0.365	0.232	0.1153	0.5237	108.888	-3.533	0.466	3.236e-14	1.511e-12	-2.041	0.435	2.645e-06	8.556e-05	FALSE	FALSE	FALSE
ENSG00000078269	SYNJ2	128.91	0.738	0.409	0.0715	0.2111	1.257	0.407	0.002007	0.05589	423.589	-0.698	0.258	0.006793	0.03213	0.535	0.254	0.03531	0.1549	FALSE	FALSE	FALSE
ENSG00000179262	RAD23A	5074.02	-0.405	0.174	0.01971	0.08552	-0.289	0.173	0.09616	0.4847	5522.12	-0.702	0.15	2.754e-06	3.917e-05	-0.715	0.15	1.811e-06	6.237e-05	FALSE	FALSE	FALSE
ENSG00000141522	ARHGDIA	10233.9	0.396	0.171	0.02085	0.08881	0.365	0.171	0.03343	0.2938	18956.8	0.465	0.174	0.007627	0.03538	0.335	0.174	0.05465	0.2056	TRUE	FALSE	FALSE
ENSG00000138085	ATRAID	2394.93	-0.593	0.183	0.001172	0.009727	-0.287	0.183	0.1153	0.5237	2858.1	-0.581	0.146	6.572e-05	0.0006482	-0.575	0.146	7.968e-05	0.001482	FALSE	FALSE	FALSE
ENSG00000028137	TNFRSF1B	123.831	-1.339	0.415	0.001239	0.01017	-1.05	0.411	0.01064	0.1542	122.168	-0.637	0.389	0.1013	0.2519	-1.153	0.396	0.003573	0.03017	TRUE	TRUE	TRUE
ENSG00000153993	SEMA3D	79.489	-1.665	0.529	0.001647	0.01276	-1.122	0.523	0.03185	0.2884	19.359	-1.958	0.959	0.04122	0.1307	-1.963	0.966	0.04216	0.1741	FALSE	FALSE	FALSE
ENSG00000007402	CACNA2D2	9092.72	-1.49	0.181	1.547e-16	2.274e-14	-0.509	0.18	0.004772	0.09757	2714.24	-0.292	0.183	0.1114	0.2697	0.618	0.183	0.0007177	0.008844	FALSE	FALSE	FALSE
ENSG00000100413	POLR3H	784.515	0.467	0.213	0.02854	0.1114	0.442	0.214	0.03853	0.3155	1739.42	0.673	0.163	3.605e-05	0.0003832	0.32	0.163	0.05001	0.1937	FALSE	FALSE	FALSE
ENSG00000171608	PIK3CD	743.606	-0.702	0.222	0.001556	0.0122	-0.348	0.221	0.1155	0.5238	630.668	-0.903	0.239	0.0001581	0.001409	-1.021	0.24	2.071e-05	0.0004934	TRUE	FALSE	FALSE
ENSG00000184678	H2BC21	174.154	1.234	0.398	0.001926	0.01443	0.636	0.402	0.1138	0.5203	645.683	0.9	0.288	0.001797	0.01089	1.658	0.287	7.942e-09	4.829e-07	FALSE	FALSE	FALSE
ENSG00000166582	CENPV	1917.3	0.534	0.202	0.008178	0.04437	0.324	0.202	0.1094	0.5113	2348.41	1.827	0.151	1.477e-33	3.242e-31	1.235	0.152	4.287e-16	8.998e-14	TRUE	TRUE	TRUE
ENSG00000078699	CBFA2T2	1860.27	-0.913	0.195	2.742e-06	6.07e-05	-1.486	0.196	3.343e-14	3.878e-11	1500.55	-0.276	0.176	0.1177	0.2797	-1.485	0.179	1.063e-16	2.372e-14	TRUE	TRUE	TRUE
ENSG00000188895	MSL1	1185.29	0.926	0.207	7.484e-06	0.0001472	0.333	0.208	0.1088	0.5109	2519.84	0.803	0.148	6.265e-08	1.217e-06	0.388	0.149	0.009166	0.06026	FALSE	FALSE	FALSE
ENSG00000308602	ENSG00000308602	537.202	-0.582	0.251	0.02043	0.08767	0.409	0.248	0.09852	0.4885	399.637	1.539	0.282	4.723e-08	9.416e-07	1.597	0.282	1.493e-08	8.464e-07	FALSE	FALSE	FALSE
ENSG00000107902	LHPP	837.409	-1.281	0.234	4.449e-08	1.566e-06	-0.363	0.232	0.117	0.5275	844.272	-1.762	0.204	6.317e-18	4.221e-16	-0.619	0.201	0.002084	0.02006	TRUE	FALSE	FALSE
ENSG00000172845	SP3	1687.5	0.438	0.208	0.035	0.1281	0.365	0.208	0.07942	0.4466	2578.83	0.455	0.151	0.00259	0.01478	0.462	0.151	0.00225	0.02122	TRUE	FALSE	FALSE
ENSG00000179344	HLA-DQB1	293.321	-0.955	0.314	0.002398	0.01713	-0.49	0.313	0.1172	0.5277	958.599	-2.417	0.234	5.447e-25	6.481e-23	-1.421	0.231	8.238e-10	6.155e-08	FALSE	FALSE	FALSE
ENSG00000213930	GALT	304.576	0.744	0.287	0.009614	0.05027	0.573	0.289	0.04713	0.3487	756.002	-0.399	0.214	0.06215	0.1773	-0.715	0.215	0.0008808	0.0104	FALSE	TRUE	FALSE
ENSG00000160233	LRRC3	798.425	-0.506	0.214	0.01798	0.08012	0.537	0.211	0.01086	0.1561	445.139	0.448	0.255	0.07903	0.2115	0.641	0.255	0.01193	0.0721	TRUE	FALSE	FALSE
ENSG00000166426	CRABP1	4139.98	0.622	0.17	0.0002612	0.002933	0.337	0.171	0.04827	0.3524	5792.32	0.636	0.142	7.876e-06	0.0001004	-0.257	0.143	0.07257	0.2447	FALSE	FALSE	FALSE
ENSG00000124588	NQO2	868.324	-1	0.24	3.195e-05	0.0005152	-0.378	0.239	0.1141	0.5215	948.093	-1.29	0.185	3.092e-12	1.159e-10	-0.494	0.183	0.007047	0.05023	FALSE	FALSE	FALSE
ENSG00000289740	TALAM1	1279.04	1.442	0.196	1.725e-13	1.618e-11	0.308	0.198	0.1192	0.5323	3714.26	0.572	0.14	4.559e-05	0.0004713	-0.432	0.141	0.002173	0.0207	FALSE	FALSE	FALSE
ENSG00000165775	FUNDC2	1717.86	-0.564	0.185	0.002304	0.01661	-0.299	0.185	0.1053	0.5043	2996.43	-0.367	0.149	0.01385	0.05692	-0.79	0.15	1.305e-07	5.914e-06	FALSE	FALSE	FALSE
ENSG00000184304	PRKD1	63.447	2.08	0.597	0.0004947	0.004887	1.472	0.608	0.01543	0.1927	296.273	0.584	0.344	0.08908	0.23	0.822	0.343	0.01662	0.09166	FALSE	FALSE	FALSE
ENSG00000198056	PRIM1	943.74	-0.454	0.235	0.05366	0.1724	-0.522	0.236	0.02656	0.2627	970.876	-0.566	0.212	0.007696	0.03565	-0.451	0.212	0.03379	0.1506	FALSE	FALSE	FALSE
ENSG00000092841	MYL6	8501.23	0.518	0.186	0.005385	0.03218	0.33	0.186	0.07599	0.4379	13912.1	0.942	0.151	4.868e-10	1.338e-08	0.31	0.151	0.04036	0.1687	FALSE	FALSE	FALSE
ENSG00000147475	ERLIN2	2034.31	0.345	0.183	0.05914	0.1845	0.398	0.183	0.02949	0.2781	1912.74	-0.366	0.158	0.02052	0.07707	0.392	0.157	0.0126	0.0748	FALSE	FALSE	FALSE
ENSG00000156928	MALSU1	1611.64	0.331	0.187	0.07714	0.2222	0.445	0.187	0.0173	0.2079	1129.62	0.432	0.173	0.01246	0.05238	0.42	0.173	0.0153	0.08605	FALSE	FALSE	FALSE
ENSG00000231107	LINC01508	629.984	-1.862	0.24	8.645e-15	1.02e-12	-0.385	0.234	0.09935	0.49	27.269	-2.349	0.843	0.005351	0.02655	-1.959	0.835	0.01894	0.1	FALSE	FALSE	FALSE
ENSG00000112394	SLC16A10	1037.38	-1.103	0.24	4.447e-06	9.272e-05	-0.377	0.239	0.1149	0.523	615.056	-1.443	0.21	6.296e-12	2.25e-10	-0.543	0.207	0.008767	0.0586	FALSE	FALSE	FALSE
ENSG00000022567	SLC45A4	3597.77	-0.939	0.2	2.713e-06	6.027e-05	-0.429	0.2	0.03193	0.2886	883.402	0.358	0.202	0.07645	0.2068	0.49	0.202	0.01529	0.08605	FALSE	FALSE	FALSE
ENSG00000243989	ACY1	732.591	-0.853	0.232	0.000241	0.002753	-0.384	0.231	0.09652	0.4852	656.818	-0.972	0.224	1.455e-05	0.0001724	-0.493	0.223	0.02718	0.1294	FALSE	FALSE	FALSE
ENSG00000198417	MT1F	1221.46	-0.628	0.205	0.002165	0.01584	-0.546	0.205	0.007648	0.1275	481.209	0.471	0.25	0.05957	0.1719	-0.486	0.253	0.05492	0.2063	FALSE	FALSE	FALSE
ENSG00000128274	A4GALT	1855.37	-0.944	0.232	4.763e-05	0.0007242	-0.359	0.231	0.1209	0.5349	2761.87	1.027	0.167	7.268e-10	1.937e-08	0.481	0.167	0.003994	0.03285	FALSE	FALSE	FALSE
ENSG00000169599	NFU1	716.12	-0.525	0.224	0.01931	0.08432	-0.378	0.224	0.09156	0.4755	673.782	-0.546	0.202	0.006847	0.03233	-0.542	0.202	0.007354	0.05185	FALSE	FALSE	FALSE
ENSG00000169914	OTUD3	710.616	0.811	0.227	0.0003484	0.003682	0.362	0.228	0.1123	0.5175	1260.91	0.619	0.182	0.000665	0.004767	0.457	0.182	0.01217	0.07307	FALSE	TRUE	FALSE
ENSG00000163947	ARHGEF3	427.197	-1.098	0.278	7.978e-05	0.001102	-0.641	0.277	0.02057	0.2309	251.7	-0.751	0.291	0.009911	0.04371	-0.485	0.291	0.09499	0.2903	FALSE	FALSE	FALSE
ENSG00000104852	SNRNP70	10528.6	0.512	0.168	0.002302	0.01661	0.259	0.168	0.1234	0.5373	10704.2	0.638	0.133	1.742e-06	2.57e-05	0.546	0.133	4.211e-05	0.0008715	FALSE	FALSE	FALSE
ENSG00000005961	ITGA2B	173.963	0.753	0.349	0.03098	0.1173	0.615	0.35	0.07899	0.4454	387.739	-0.724	0.291	0.01296	0.05402	-0.867	0.292	0.003014	0.0265	TRUE	TRUE	TRUE
ENSG00000213699	SLC35F6	1340.85	-0.602	0.201	0.002768	0.01907	-0.556	0.201	0.005711	0.1063	1455.54	-0.317	0.175	0.06968	0.1932	-0.347	0.175	0.04787	0.1889	FALSE	FALSE	FALSE
ENSG00000130054	NALF2	601.97	0.67	0.282	0.01755	0.07864	0.652	0.282	0.02088	0.2315	383.342	0.429	0.244	0.07856	0.2107	0.635	0.243	0.00914	0.06018	FALSE	FALSE	FALSE
ENSG00000004777	ARHGAP33	811.898	-1.174	0.243	1.349e-06	3.225e-05	-0.368	0.241	0.1268	0.5447	1612.82	-0.868	0.214	5.149e-05	0.000524	-0.833	0.214	0.0001034	0.001848	FALSE	FALSE	FALSE
ENSG00000114867	EIF4G1	22410	0.539	0.165	0.001063	0.009004	0.268	0.165	0.1041	0.5011	34615.2	0.382	0.148	0.009814	0.04337	0.371	0.148	0.0123	0.07354	FALSE	FALSE	FALSE
ENSG00000119655	NPC2	3204.48	-1.035	0.203	3.481e-07	9.789e-06	-0.581	0.203	0.004159	0.08963	2201.3	0.264	0.156	0.09182	0.2354	-0.338	0.157	0.03165	0.144	FALSE	FALSE	FALSE
ENSG00000163728	TTC14	625.146	1.225	0.252	1.147e-06	2.783e-05	0.624	0.254	0.01388	0.1814	1113.92	0.681	0.218	0.001808	0.01093	0.348	0.219	0.112	0.3207	FALSE	FALSE	FALSE
ENSG00000163110	PDLIM5	1497.76	-1.118	0.19	3.77e-09	1.69e-07	-0.685	0.189	0.0002941	0.01388	884.276	-0.498	0.19	0.008641	0.03913	-0.296	0.19	0.1188	0.3322	FALSE	FALSE	FALSE
ENSG00000072818	ACAP1	33.104	-1.901	0.894	0.0336	0.1244	-1.728	0.896	0.05364	NA	155.197	-1.998	0.408	9.608e-07	1.504e-05	-0.816	0.398	0.04052	0.1691	FALSE	FALSE	FALSE
ENSG00000180767	CHST13	203.717	-1.881	0.349	7.158e-08	2.388e-06	-0.515	0.337	0.1266	0.5447	268.14	-1.633	0.3	5.482e-08	1.079e-06	-0.956	0.297	0.001278	0.01365	FALSE	FALSE	FALSE
ENSG00000134884	ARGLU1	2223.63	0.446	0.185	0.0161	0.07395	0.302	0.186	0.1038	0.501	2357.65	0.848	0.158	7.426e-08	1.421e-06	0.418	0.158	0.008184	0.056	FALSE	FALSE	FALSE
ENSG00000204592	HLA-E	1744.56	-0.983	0.214	4.528e-06	9.431e-05	-0.643	0.214	0.002632	0.067	1948.2	-0.295	0.154	0.05565	0.1638	-0.28	0.155	0.06986	0.2388	FALSE	TRUE	FALSE
ENSG00000174871	CNIH2	95.601	0.926	0.453	0.04098	0.1427	0.931	0.454	0.04011	0.3222	250.959	0.897	0.301	0.002906	0.01618	0.609	0.303	0.04427	0.1797	FALSE	FALSE	FALSE
ENSG00000163629	PTPN13	1096.11	2.751	0.737	0.0001899	0.002251	1.123	0.738	0.1282	0.5471	2458.47	1.866	0.149	7.919e-36	1.974e-33	1.059	0.15	1.802e-12	2.09e-10	FALSE	FALSE	FALSE
ENSG00000167196	FBXO22	1822.77	-0.501	0.196	0.01069	0.05454	-0.323	0.196	0.09928	0.49	2095.35	-0.531	0.157	0.0007252	0.005115	-0.373	0.157	0.01773	0.0957	FALSE	FALSE	FALSE
ENSG00000175899	A2M	102.21	1.417	0.449	0.001597	0.01243	0.695	0.456	0.1275	0.5456	261.285	-1.056	0.291	0.0002861	0.002332	-1.301	0.294	9.493e-06	0.0002556	FALSE	FALSE	FALSE
ENSG00000171227	TMEM37	131.967	-0.81	0.386	0.03605	0.1309	-0.659	0.385	0.08722	0.4666	135.56	-1.739	0.378	4.26e-06	5.785e-05	-1.017	0.372	0.00618	0.04554	FALSE	FALSE	FALSE
ENSG00000103449	SALL1	1283.94	1.587	0.281	1.53e-08	6.02e-07	0.596	0.283	0.03476	0.2992	3897.97	0.61	0.146	2.916e-05	0.0003186	0.244	0.146	0.09482	0.29	FALSE	FALSE	FALSE
ENSG00000117834	SLC5A9	335.709	-1.291	0.3	1.649e-05	0.0002901	-0.625	0.296	0.0349	0.2992	104.075	-3.347	0.564	2.956e-09	7.062e-08	-0.874	0.523	0.09481	0.29	FALSE	FALSE	FALSE
ENSG00000204386	NEU1	1895.31	-0.446	0.207	0.0317	0.1193	-0.366	0.207	0.07788	0.4435	3506.9	-0.357	0.154	0.02005	0.07579	-0.597	0.154	0.0001031	0.001843	FALSE	TRUE	FALSE
ENSG00000107341	UBE2R2	2380.64	0.5	0.181	0.005657	0.03343	0.278	0.181	0.1241	0.539	4006.34	0.723	0.14	2.663e-07	4.611e-06	0.531	0.141	0.0001573	0.002616	TRUE	FALSE	FALSE
ENSG00000131398	KCNC3	95.067	1	0.549	0.06856	0.2047	1.033	0.55	0.0604	0.3943	470.568	0.83	0.252	0.0009769	0.006572	1.02	0.252	5.078e-05	0.001016	FALSE	FALSE	FALSE
ENSG00000175166	PSMD2	13252.4	0.783	0.164	1.89e-06	4.371e-05	0.487	0.164	0.003036	0.07403	26381.7	0.241	0.158	0.1268	0.2955	0.577	0.158	0.0002621	0.003924	FALSE	FALSE	FALSE
ENSG00000065361	ERBB3	1190.04	-0.744	0.201	0.0002093	0.00244	-0.463	0.2	0.02062	0.2309	235.071	-0.88	0.312	0.004755	0.02421	-0.503	0.31	0.1046	0.3073	TRUE	FALSE	FALSE
ENSG00000065320	NTN1	57.179	2.146	0.667	0.001295	0.01051	1.747	0.671	0.009189	0.1412	217.76	1.45	0.36	5.718e-05	0.0005752	0.567	0.365	0.12	0.3343	TRUE	TRUE	TRUE
ENSG00000182263	FIGN	460.27	2.02	0.331	1.056e-09	5.265e-08	0.607	0.338	0.07204	0.4281	1108.81	1.436	0.184	6.383e-15	3.207e-13	0.352	0.186	0.05865	0.2152	TRUE	TRUE	TRUE
ENSG00000298397	ENSG00000298397	137.331	-0.781	0.482	0.1051	0.273	-1.092	0.489	0.02568	0.2606	228.196	-2.486	0.365	9.347e-12	3.258e-10	-1.357	0.356	0.0001383	0.002331	FALSE	FALSE	FALSE
ENSG00000175061	SNHG29	18619.4	-0.316	0.161	0.05006	0.164	-0.318	0.161	0.04831	0.3525	20323.9	-0.431	0.202	0.03299	0.1106	-1.219	0.202	1.707e-09	1.194e-07	FALSE	FALSE	FALSE
ENSG00000174780	SRP72	5065.46	0.327	0.174	0.05926	0.1847	0.351	0.174	0.04297	0.3349	3115.77	0.468	0.143	0.001067	0.00707	0.315	0.143	0.02807	0.1324	FALSE	FALSE	FALSE
ENSG00000136715	SAP130	2320.7	0.462	0.194	0.01735	0.07805	0.314	0.195	0.1068	0.5073	3767.68	0.491	0.147	0.0007969	0.005556	0.398	0.147	0.006654	0.04812	FALSE	FALSE	FALSE
ENSG00000301366	ENSG00000301366	2844.87	-0.968	0.214	6.094e-06	0.0001229	0.332	0.213	0.1192	0.5323	264.465	-2.785	0.387	6.275e-13	2.549e-11	-0.936	0.374	0.0124	0.07394	FALSE	FALSE	FALSE
ENSG00000167552	TUBA1A	6009.03	1.08	0.251	1.682e-05	0.0002939	0.379	0.251	0.1319	0.5545	14459	1.755	0.184	1.3e-21	1.204e-19	0.843	0.184	4.608e-06	0.0001379	FALSE	FALSE	FALSE
ENSG00000175287	PHYHD1	174.303	-0.768	0.35	0.028	0.1098	-0.895	0.351	0.01082	0.1556	308.618	-0.601	0.28	0.03204	0.1083	-0.525	0.281	0.06107	0.2199	FALSE	FALSE	FALSE
ENSG00000143772	ITPKB	1111.68	0.428	0.2	0.03287	0.1227	0.331	0.201	0.09889	0.4891	1254.92	0.834	0.193	1.542e-05	0.0001815	0.723	0.193	0.0001821	0.002911	TRUE	TRUE	TRUE
ENSG00000276116	FUT8-AS1	108.228	0.76	0.421	0.07127	0.2106	0.79	0.421	0.0607	0.3955	167.302	2.074	0.427	1.201e-06	1.833e-05	4.131	0.418	4.909e-23	2.164e-20	FALSE	FALSE	FALSE
ENSG00000112787	FBRSL1	2862.36	0.432	0.201	0.03155	0.119	0.588	0.201	0.003393	0.079	8289.92	0.482	0.149	0.001204	0.007797	0.248	0.149	0.09588	0.2918	FALSE	FALSE	FALSE
ENSG00000168496	FEN1	2865.31	0.504	0.18	0.005083	0.03074	0.276	0.18	0.1255	0.542	3430.47	0.686	0.147	2.891e-06	4.086e-05	0.466	0.147	0.001525	0.01574	FALSE	TRUE	FALSE
ENSG00000198929	NOS1AP	189.175	0.65	0.375	0.08307	0.2336	0.769	0.375	0.04049	0.3235	1048.55	-1.418	0.202	2.187e-12	8.332e-11	-0.523	0.2	0.008982	0.05965	FALSE	FALSE	FALSE
ENSG00000206140	TMEM191C	36.882	-1.656	0.696	0.0173	0.0779	-1.11	0.685	0.105	NA	103.202	-1.11	0.423	0.008715	0.03942	-1.355	0.428	0.001529	0.01578	FALSE	FALSE	FALSE
ENSG00000056972	TRAF3IP2	458.115	-1.099	0.319	0.000578	0.005515	-0.968	0.319	0.002416	0.06339	360.993	-0.433	0.286	0.13	0.3007	-1.138	0.29	8.651e-05	0.001592	FALSE	FALSE	FALSE
ENSG00000119004	CYP20A1	747.083	-0.439	0.226	0.05228	0.1692	-0.54	0.226	0.01695	0.2047	1036.31	-0.339	0.183	0.06371	0.1804	-0.677	0.184	0.0002308	0.003529	FALSE	TRUE	FALSE
ENSG00000110881	ASIC1	91.518	1.49	0.46	0.001205	0.00996	0.703	0.467	0.132	0.5545	119.818	2.394	0.44	5.364e-08	1.058e-06	2.76	0.439	3.29e-10	2.642e-08	TRUE	TRUE	TRUE
ENSG00000172243	CLEC7A	20.029	-2.713	1.052	0.009924	0.05145	-2.029	1.02	0.04671	NA	5.899	-3.754	2.008	0.06148	NA	-5.345	2.201	0.01518	NA	FALSE	FALSE	FALSE
ENSG00000076826	CAMSAP3	563.074	0.893	0.235	0.0001413	0.001766	0.646	0.235	0.006069	0.1109	1631.48	0.592	0.164	0.0002977	0.002415	0.251	0.164	0.1268	0.3463	TRUE	FALSE	FALSE
ENSG00000128567	PODXL	17818.3	0.987	0.18	4.491e-08	1.577e-06	0.838	0.18	3.435e-06	0.0004428	18704.4	0.268	0.158	0.09079	0.2334	0.321	0.158	0.04264	0.1752	FALSE	FALSE	FALSE
ENSG00000064666	CNN2	5193.45	0.698	0.176	7.336e-05	0.001031	0.326	0.176	0.06462	0.4075	10515.1	0.569	0.139	4.147e-05	0.0004338	0.252	0.139	0.06959	0.2382	FALSE	FALSE	FALSE
ENSG00000116754	SRSF11	4944.91	0.575	0.173	0.0009198	0.008023	0.344	0.174	0.04768	0.3496	4845.05	0.481	0.138	0.0005006	0.003761	0.238	0.138	0.08525	0.2717	FALSE	FALSE	FALSE
ENSG00000166295	ANAPC16	1742.76	-0.919	0.204	6.432e-06	0.0001291	-0.355	0.203	0.08075	0.4514	1595.9	-0.571	0.166	0.0005897	0.004319	-0.321	0.166	0.0533	0.202	FALSE	FALSE	FALSE
ENSG00000100167	SEPTIN3	544.482	0.963	0.27	0.0003509	0.003693	0.849	0.27	0.001671	0.04836	886.31	0.472	0.188	0.012	0.0508	0.292	0.189	0.1208	0.3358	FALSE	FALSE	FALSE
ENSG00000051108	HERPUD1	626.022	-0.744	0.232	0.001327	0.01073	-0.505	0.231	0.0291	0.2761	572.999	-0.527	0.3	0.07882	0.2111	-0.671	0.3	0.02559	0.124	TRUE	FALSE	FALSE
ENSG00000163961	RNF168	2030.78	0.49	0.183	0.007215	0.04032	0.283	0.183	0.1221	0.5368	2716.92	0.413	0.149	0.005717	0.02799	0.718	0.149	1.495e-06	5.273e-05	FALSE	FALSE	FALSE
ENSG00000075407	ZNF37A	300.305	0.519	0.312	0.09666	0.2581	0.712	0.312	0.02248	0.2419	293.239	0.76	0.293	0.009449	0.04206	0.798	0.293	0.006451	0.0471	FALSE	FALSE	FALSE
ENSG00000262877	ENSG00000262877	23.713	1.95	0.942	0.0384	0.1361	2.118	0.941	0.02445	NA	84.548	-0.913	0.508	0.07212	0.1982	1.847	0.475	0.0001	0.001798	FALSE	FALSE	FALSE
ENSG00000169174	PCSK9	4256.8	0.412	0.246	0.09429	0.2536	0.502	0.246	0.04137	0.3271	5470.34	-2.402	0.18	1.393e-40	4.671e-38	-1.106	0.179	6.782e-10	5.133e-08	FALSE	FALSE	FALSE
ENSG00000011523	CEP68	991.513	0.949	0.247	0.0001235	0.001571	0.888	0.247	0.0003336	0.01508	1857.9	0.711	0.184	0.0001095	0.001014	0.275	0.184	0.1352	0.3599	FALSE	FALSE	FALSE
ENSG00000125812	GZF1	608.022	0.822	0.228	0.000302	0.003272	0.472	0.229	0.03925	0.3186	778.302	0.476	0.22	0.03065	0.1045	0.406	0.221	0.06566	0.2309	FALSE	TRUE	FALSE
ENSG00000213585	VDAC1	9071.35	0.292	0.165	0.07655	0.2212	-0.38	0.165	0.02148	0.236	10640.5	0.302	0.145	0.03736	0.1212	-0.499	0.145	0.0006079	0.007701	TRUE	FALSE	FALSE
ENSG00000110435	PDHX	1493.51	-1.077	0.205	1.419e-07	4.428e-06	-0.419	0.204	0.03953	0.3197	1167.04	-1.192	0.215	2.802e-08	5.799e-07	-0.355	0.213	0.09656	0.2933	FALSE	FALSE	FALSE
ENSG00000105397	TYK2	989.899	-0.736	0.28	0.008628	0.04624	-0.532	0.28	0.05742	0.3861	1763.1	-0.565	0.16	0.0003987	0.003099	-0.289	0.159	0.06969	0.2384	FALSE	FALSE	FALSE
ENSG00000067082	KLF6	641.321	-0.419	0.247	0.08964	0.245	-0.649	0.248	0.008866	0.1385	1023.62	-0.39	0.182	0.03231	0.109	-0.508	0.183	0.005409	0.04118	FALSE	FALSE	FALSE
ENSG00000134874	DZIP1	567.434	0.841	0.243	0.0005457	0.005277	0.429	0.245	0.07974	0.4478	880.546	0.89	0.214	3.268e-05	0.0003506	0.41	0.215	0.05649	0.21	FALSE	FALSE	FALSE
ENSG00000196396	PTPN1	2610.88	0.559	0.18	0.001939	0.0145	0.275	0.181	0.1285	0.5476	4173.32	0.889	0.148	2.079e-09	5.106e-08	0.404	0.149	0.006555	0.04765	TRUE	FALSE	FALSE
ENSG00000110583	NAA40	908.786	0.954	0.228	2.835e-05	0.0004667	0.479	0.229	0.03656	0.3058	2164	0.337	0.175	0.05428	0.1608	-0.351	0.176	0.04617	0.1844	FALSE	TRUE	FALSE
ENSG00000295854	ENSG00000295854	148.032	-1.113	0.372	0.00281	0.01924	-0.555	0.368	0.1315	0.5535	67.959	-2.777	0.562	7.642e-07	1.221e-05	-1.61	0.54	0.002853	0.02547	FALSE	FALSE	FALSE
ENSG00000133026	MYH10	9227.6	0.826	0.163	3.71e-07	1.033e-05	0.244	0.163	0.1335	0.5575	11895.8	0.711	0.153	3.249e-06	4.553e-05	0.439	0.153	0.00409	0.03342	TRUE	FALSE	FALSE
ENSG00000186283	TOR3A	1716.97	-0.495	0.194	0.01064	0.05431	-0.322	0.193	0.09578	0.4845	1328.13	-0.514	0.174	0.003033	0.0168	-0.381	0.174	0.02827	0.133	FALSE	FALSE	FALSE
ENSG00000088280	ASAP3	2238.5	0.395	0.193	0.04036	0.1412	0.348	0.193	0.07118	0.4263	4219.98	0.456	0.158	0.003945	0.02079	0.361	0.158	0.02279	0.1144	FALSE	FALSE	FALSE
ENSG00000185085	INTS5	1133.06	0.509	0.2	0.01072	0.05463	0.348	0.2	0.08183	0.453	2511.15	0.328	0.15	0.02903	0.1003	0.36	0.15	0.01678	0.09239	FALSE	FALSE	FALSE
ENSG00000285410	GABPB1-IT1	134.384	0.926	0.402	0.02144	0.09072	1.109	0.402	0.005815	0.1077	615.02	0.455	0.286	0.1113	0.2695	2.043	0.283	5.059e-13	6.281e-11	FALSE	FALSE	FALSE
ENSG00000167800	TBX10	29.219	3.44	0.939	0.000248	0.00282	2.809	0.95	0.003127	NA	157.439	1.755	0.365	1.533e-06	2.295e-05	0.557	0.373	0.1352	0.3599	TRUE	FALSE	FALSE
ENSG00000164695	CHMP4C	107.685	-0.966	0.447	0.03071	0.1167	-0.814	0.447	0.0683	0.4184	156.858	-0.972	0.353	0.005922	0.02879	-0.748	0.353	0.03391	0.1509	FALSE	FALSE	FALSE
ENSG00000259956	RBM15B	2061.39	0.553	0.188	0.003344	0.02218	0.303	0.189	0.1082	0.5104	5536.51	0.314	0.135	0.0196	0.07446	0.355	0.135	0.008342	0.05668	FALSE	FALSE	FALSE
ENSG00000158158	CNNM4	1127.41	-0.635	0.199	0.001438	0.01145	-0.537	0.199	0.007073	0.1217	1193.78	0.393	0.2	0.04928	0.1498	0.348	0.2	0.08211	0.265	TRUE	FALSE	FALSE
ENSG00000134899	ERCC5	871.626	0.397	0.262	0.1292	0.3128	0.675	0.261	0.00978	0.1475	517.895	1.203	0.247	1.106e-06	1.71e-05	0.806	0.248	0.00117	0.01282	FALSE	FALSE	FALSE
ENSG00000189337	KAZN	1335.17	-0.543	0.203	0.007317	0.04074	-0.312	0.202	0.1234	0.5373	2849.02	-0.919	0.17	6.889e-08	1.326e-06	-0.44	0.17	0.009608	0.06208	TRUE	FALSE	FALSE
ENSG00000007062	PROM1	2766.89	0.537	0.175	0.002225	0.01618	0.331	0.176	0.05983	0.3925	3934.6	-1.043	0.201	1.994e-07	3.539e-06	0.352	0.2	0.07849	0.2572	FALSE	FALSE	FALSE
ENSG00000106772	PRUNE2	824.138	-1.171	0.232	4.682e-07	1.271e-05	-0.431	0.231	0.0619	0.3986	365.721	0.716	0.261	0.006034	0.02923	0.47	0.262	0.0727	0.245	FALSE	FALSE	FALSE
ENSG00000186994	KANK3	168.925	-1.713	0.408	2.679e-05	0.0004456	-0.623	0.398	0.1173	0.5278	120.013	-1.856	0.408	5.473e-06	7.261e-05	-0.902	0.399	0.02364	0.1175	FALSE	FALSE	FALSE
ENSG00000143554	SLC27A3	515.817	-0.929	0.243	0.0001324	0.001672	-0.462	0.241	0.05541	0.3789	663.913	-0.644	0.201	0.001355	0.008588	-0.346	0.2	0.08423	0.2696	TRUE	TRUE	TRUE
ENSG00000297808	ENSG00000297808	54.615	1.877	0.634	0.003074	0.02071	1.256	0.647	0.05223	0.3667	418.277	0.421	0.238	0.07698	0.2078	0.621	0.238	0.00895	0.05948	FALSE	FALSE	FALSE
ENSG00000124212	PTGIS	152.781	0.946	0.4	0.0181	0.08049	1.114	0.399	0.005227	0.1021	153.568	-1.006	0.414	0.01514	0.06105	-0.673	0.413	0.1032	0.3049	FALSE	FALSE	FALSE
ENSG00000136997	MYC	1809.26	0.458	0.205	0.02535	0.1024	0.323	0.205	0.1153	0.5237	2797.07	-1.018	0.179	1.339e-08	2.908e-07	-0.582	0.179	0.001148	0.01262	FALSE	FALSE	FALSE
ENSG00000129353	SLC44A2	5576.44	-0.581	0.174	0.0008339	0.007465	-0.394	0.174	0.02333	0.2482	4218.93	-0.238	0.149	0.1091	0.2657	-0.391	0.149	0.008709	0.0583	FALSE	FALSE	FALSE
ENSG00000173805	HAP1	118.053	-1.077	0.45	0.01678	0.07613	0.665	0.434	0.1251	0.541	836.514	-3.007	0.21	1.219e-46	5.763e-44	-0.753	0.2	0.0001614	0.002658	FALSE	FALSE	FALSE
ENSG00000160190	SLC37A1	489.018	-1.299	0.265	9.033e-07	2.271e-05	-0.444	0.261	0.08889	0.4691	360.652	-1.044	0.264	7.837e-05	0.0007555	-0.507	0.262	0.0534	0.2022	FALSE	TRUE	FALSE
ENSG00000289533	ENSG00000289533	364.486	-2.529	0.326	8.858e-15	1.033e-12	-0.457	0.31	0.1408	0.5705	41.489	-3.163	0.895	0.0004115	0.003188	-2.832	0.891	0.001488	0.01544	FALSE	FALSE	FALSE
ENSG00000122642	FKBP9	729.142	1.56	0.268	5.731e-09	2.47e-07	0.453	0.27	0.09376	0.4803	2056.12	1.223	0.192	1.994e-10	5.883e-09	0.38	0.193	0.04906	0.1917	FALSE	FALSE	FALSE
ENSG00000092201	SUPT16H	6387.2	0.787	0.181	1.325e-05	0.000241	0.27	0.181	0.1349	0.56	8242.28	0.656	0.132	6.253e-07	1.016e-05	0.35	0.132	0.007908	0.05455	FALSE	FALSE	FALSE
ENSG00000181104	F2R	429.43	0.947	0.288	0.001004	0.008615	0.431	0.29	0.1368	0.5628	1024.97	0.924	0.193	1.754e-06	2.585e-05	0.543	0.194	0.005178	0.0397	FALSE	FALSE	FALSE
ENSG00000197444	OGDHL	371.042	-1.051	0.267	8.271e-05	0.001129	-0.407	0.264	0.1233	0.5373	474.451	-0.719	0.269	0.007462	0.03475	-0.672	0.269	0.01257	0.07471	FALSE	FALSE	FALSE
ENSG00000128011	LRFN1	326.15	0.651	0.291	0.02498	0.1015	0.624	0.291	0.03182	0.2884	1152.44	0.381	0.173	0.02769	0.09669	0.326	0.173	0.05962	0.2173	FALSE	FALSE	FALSE
ENSG00000147874	HAUS6	1911.69	0.701	0.225	0.001851	0.01399	0.337	0.226	0.135	0.5601	1605.34	0.721	0.162	9.013e-06	0.0001128	0.437	0.163	0.007269	0.05141	FALSE	FALSE	FALSE
ENSG00000050555	LAMC3	1324.03	-0.979	0.236	3.277e-05	0.000527	-0.431	0.235	0.06646	0.4124	2190.29	-0.958	0.175	4.838e-08	9.635e-07	-0.308	0.175	0.07786	0.256	FALSE	FALSE	FALSE
ENSG00000178573	MAF	577.962	1.626	0.284	1.034e-08	4.154e-07	0.911	0.287	0.001516	0.04529	2467.74	0.372	0.16	0.01974	0.0749	-0.247	0.16	0.1232	0.3399	FALSE	FALSE	FALSE
ENSG00000198483	ANKRD35	85.515	-2.287	0.526	1.368e-05	0.0002475	-1.085	0.507	0.03234	0.2899	69.647	-2.649	0.589	6.794e-06	8.808e-05	-0.889	0.559	0.1121	0.3207	TRUE	FALSE	FALSE
ENSG00000166887	VPS39	1484.91	0.868	0.19	5.088e-06	0.0001048	0.348	0.191	0.06892	0.4201	4113.5	0.3	0.14	0.03239	0.1092	0.283	0.14	0.04374	0.1783	FALSE	FALSE	FALSE
ENSG00000061918	GUCY1B1	63.185	-0.971	0.566	0.08623	0.2397	-1.142	0.571	0.04559	0.3436	95.607	-1.225	0.452	0.006776	0.03207	-1.235	0.454	0.006556	0.04765	FALSE	FALSE	FALSE
ENSG00000310415	ENSG00000310415	1351.46	0.864	0.217	7.125e-05	0.001008	0.671	0.218	0.002072	0.05722	822.901	0.931	0.193	1.393e-06	2.1e-05	0.284	0.195	0.145	0.3761	FALSE	FALSE	FALSE
ENSG00000102054	RBBP7	2556.08	0.386	0.187	0.0391	0.138	-0.309	0.188	0.1001	0.4915	2940.81	0.599	0.173	0.0005458	0.004046	-0.463	0.174	0.007865	0.05433	FALSE	FALSE	FALSE
ENSG00000131149	GSE1	4700.23	0.502	0.174	0.003802	0.02465	0.547	0.174	0.001623	0.04738	10568.2	0.218	0.131	0.09686	0.2443	0.262	0.131	0.04584	0.1836	TRUE	TRUE	TRUE
ENSG00000266338	NBPF15	976.498	1.203	0.208	6.906e-09	2.901e-07	0.336	0.21	0.1097	0.5122	2409.31	0.334	0.149	0.02445	0.08791	0.365	0.149	0.01414	0.08144	FALSE	FALSE	FALSE
ENSG00000105877	DNAH11	320.62	-0.904	0.295	0.002207	0.01609	-0.466	0.294	0.1127	0.5182	321.818	-0.586	0.275	0.03351	0.1119	-1.071	0.279	0.0001215	0.002093	FALSE	FALSE	FALSE
ENSG00000138496	PARP9	59.544	-1.585	0.56	0.004685	0.0289	-0.865	0.549	0.1154	0.5237	63.978	-1.509	0.549	0.005954	0.02892	-1.247	0.547	0.0226	0.1139	FALSE	FALSE	FALSE
ENSG00000110697	PITPNM1	1318.42	0.84	0.247	0.0006614	0.006155	0.358	0.247	0.148	0.581	4958.35	0.929	0.16	5.881e-09	1.349e-07	0.652	0.16	4.448e-05	0.0009118	FALSE	FALSE	FALSE
ENSG00000061656	SPAG4	111.85	-1.471	0.444	0.0009096	0.007946	-0.629	0.435	0.1478	0.581	246.39	-2.087	0.3	3.543e-12	1.315e-10	-2.527	0.306	1.647e-16	3.585e-14	FALSE	FALSE	FALSE
ENSG00000260032	NORAD	6101.84	0.331	0.173	0.05577	0.1773	0.291	0.173	0.09289	0.4774	7592.01	0.648	0.167	0.0001028	0.0009651	1.134	0.167	1.024e-11	1.056e-09	FALSE	FALSE	FALSE
ENSG00000171357	LURAP1	101.719	-1.106	0.441	0.01209	0.05944	-0.782	0.437	0.07367	0.4322	227.023	-0.566	0.299	0.05884	0.1704	-0.866	0.302	0.004192	0.03397	FALSE	FALSE	FALSE
ENSG00000104177	MYEF2	863.47	0.881	0.212	3.265e-05	0.0005258	0.312	0.214	0.1452	0.5765	2145.6	0.687	0.159	1.62e-05	0.0001893	0.46	0.16	0.003981	0.03278	FALSE	FALSE	FALSE
ENSG00000166347	CYB5A	1094.5	-1.191	0.207	9.34e-09	3.786e-07	-0.296	0.206	0.1494	0.5833	921.111	-1.038	0.188	3.428e-08	7.002e-07	-1.232	0.189	7.258e-11	6.597e-09	FALSE	FALSE	FALSE
ENSG00000122694	GLIPR2	139.356	2.823	0.52	5.661e-08	1.949e-06	0.768	0.533	0.1495	0.5836	463.557	4.191	0.318	1.294e-39	4.045e-37	3.222	0.32	8.105e-24	3.862e-21	TRUE	TRUE	TRUE
ENSG00000107537	PHYH	313.089	-0.655	0.281	0.01983	0.08592	-0.428	0.281	0.1274	0.5456	584.625	-0.803	0.211	0.0001453	0.001305	-0.642	0.211	0.002375	0.0221	FALSE	FALSE	FALSE
ENSG00000132964	CDK8	834.009	0.423	0.237	0.07445	0.217	0.422	0.237	0.07533	0.4357	1034.13	0.842	0.19	9.457e-06	0.0001178	0.852	0.19	7.622e-06	0.0002133	FALSE	FALSE	FALSE
ENSG00000180773	SLC36A4	350.011	1.11	0.273	4.748e-05	0.0007226	0.456	0.276	0.09935	0.49	526.315	0.462	0.22	0.03548	0.1165	0.534	0.22	0.01511	0.08535	FALSE	FALSE	FALSE
ENSG00000139990	DCAF5	909.498	0.787	0.207	0.0001464	0.001817	0.483	0.208	0.02032	0.23	1834.46	0.238	0.156	0.1259	0.2937	0.452	0.156	0.003709	0.03107	FALSE	FALSE	FALSE
ENSG00000197530	MIB2	639.441	0.639	0.285	0.02484	0.1011	0.547	0.285	0.05513	0.3783	3876.63	-0.563	0.142	7.704e-05	0.000745	-0.258	0.142	0.07031	0.2399	TRUE	FALSE	FALSE
ENSG00000183979	NPB	47.825	1.232	0.671	0.06615	0.1993	1.802	0.665	0.006726	NA	208.153	0.631	0.311	0.04266	0.134	0.657	0.312	0.03511	0.1543	FALSE	FALSE	FALSE
ENSG00000197461	PDGFA	1521.96	-0.832	0.211	8.008e-05	0.001103	-0.432	0.21	0.03992	0.3218	860.073	-1.065	0.246	1.476e-05	0.0001745	-0.39	0.245	0.1107	0.3184	FALSE	FALSE	FALSE
ENSG00000171634	BPTF	4754.86	0.487	0.179	0.006551	0.03741	0.265	0.179	0.1391	0.5665	6092.27	0.385	0.135	0.004388	0.02267	0.445	0.135	0.0009921	0.01142	FALSE	FALSE	FALSE
ENSG00000172340	SUCLG2	1270.66	-0.732	0.213	0.0005866	0.005589	-0.504	0.213	0.01791	0.2128	879.498	-1.002	0.188	9.679e-08	1.809e-06	-0.28	0.186	0.1329	0.3564	FALSE	FALSE	FALSE
ENSG00000115368	WDR75	2656.93	0.711	0.189	0.0001667	0.002021	0.38	0.189	0.04429	0.3394	1894.73	0.452	0.154	0.003427	0.01854	0.252	0.155	0.1038	0.3061	FALSE	FALSE	FALSE
ENSG00000174233	ADCY6	380.454	1.319	0.33	6.454e-05	0.0009264	0.478	0.333	0.1517	0.587	1283.96	1.023	0.17	1.94e-09	4.795e-08	0.907	0.171	1.066e-07	4.972e-06	FALSE	FALSE	FALSE
ENSG00000141542	RAB40B	471.214	0.649	0.275	0.0184	0.08148	0.415	0.276	0.1328	0.5566	1025.74	1.158	0.203	1.144e-08	2.513e-07	0.67	0.204	0.001018	0.01161	FALSE	FALSE	FALSE
ENSG00000100526	CDKN3	844.975	-0.758	0.21	0.0003094	0.003332	-0.342	0.209	0.1015	0.4953	555.341	-0.479	0.215	0.02578	0.0916	-0.483	0.215	0.02472	0.1211	FALSE	FALSE	FALSE
ENSG00000280623	PCAT14	2977.49	-0.339	0.192	0.0779	0.2236	0.476	0.192	0.01301	0.1743	1362.06	-2.945	0.656	7.109e-06	9.174e-05	-1.222	0.654	0.06174	0.2213	FALSE	FALSE	FALSE
ENSG00000143382	ADAMTSL4	421.047	-0.686	0.281	0.01474	0.06918	-0.416	0.281	0.1381	0.5645	1993.01	-2.069	0.168	6.547e-35	1.568e-32	-1.044	0.166	3.445e-10	2.749e-08	TRUE	FALSE	FALSE
ENSG00000145425	RPS3A	45707	-0.786	0.173	5.246e-06	0.0001076	-0.47	0.172	0.006484	0.116	30463.8	0.203	0.125	0.105	0.2582	-0.255	0.125	0.04165	0.1726	FALSE	FALSE	FALSE
ENSG00000124486	USP9X	3949.32	0.712	0.176	5.435e-05	0.0008024	0.286	0.177	0.1062	0.5073	6511.43	0.268	0.135	0.04723	0.1451	0.756	0.135	2.198e-08	1.189e-06	FALSE	FALSE	FALSE
ENSG00000197451	HNRNPAB	13496.7	0.296	0.169	0.07946	0.2264	0.302	0.169	0.07396	0.4328	10167.4	0.709	0.13	5.043e-08	9.989e-07	0.503	0.13	0.0001121	0.001961	FALSE	FALSE	FALSE
ENSG00000124172	ATP5F1E	2409.54	0.261	0.177	0.1414	0.3319	0.445	0.177	0.01208	0.1686	2408.91	0.742	0.174	2.082e-05	0.0002357	0.705	0.174	5.294e-05	0.001052	TRUE	FALSE	FALSE
ENSG00000117425	PTCH2	83.234	-1.615	0.51	0.001557	0.0122	-1.684	0.513	0.001033	0.03368	156.823	0.666	0.361	0.06516	0.1836	-0.638	0.372	0.086	0.273	FALSE	TRUE	FALSE
ENSG00000181830	SLC35C1	480.658	0.885	0.28	0.001574	0.01231	0.748	0.281	0.007695	0.1281	1547.34	0.316	0.164	0.05404	0.1603	0.278	0.164	0.09065	0.2821	TRUE	TRUE	TRUE
ENSG00000147676	MAL2	603.94	-0.763	0.321	0.01759	0.0788	-0.477	0.321	0.1366	0.5627	418.051	-3.031	0.27	3.031e-29	4.947e-27	-2.121	0.263	7.893e-16	1.581e-13	FALSE	FALSE	FALSE
ENSG00000116141	MARK1	527.618	2.173	0.312	3.315e-12	2.652e-10	0.452	0.317	0.1539	0.5905	1700.06	0.573	0.161	0.0003853	0.003009	0.63	0.162	9.561e-05	0.001733	FALSE	FALSE	FALSE
ENSG00000277534	ENSG00000277534	142.908	-0.703	0.396	0.07581	0.2197	0.679	0.385	0.07788	0.4435	107.321	1.513	0.447	0.0007216	0.005095	2.348	0.443	1.173e-07	5.413e-06	FALSE	FALSE	FALSE
ENSG00000189067	LITAF	4768.92	1.111	0.261	2.04e-05	0.000349	0.372	0.261	0.1544	0.5911	8371.47	1.456	0.159	6.264e-20	4.895e-18	1.198	0.159	5.645e-14	8.159e-12	FALSE	FALSE	FALSE
ENSG00000085999	RAD54L	1697.86	0.819	0.203	5.341e-05	0.0007934	0.326	0.203	0.109	0.5109	3130.13	0.581	0.161	0.00032	0.002579	0.324	0.162	0.04516	0.1821	FALSE	FALSE	FALSE
ENSG00000189403	HMGB1	11341.6	0.409	0.171	0.01653	0.07551	0.253	0.171	0.1379	0.5641	6829.72	0.792	0.166	1.731e-06	2.561e-05	0.637	0.166	0.0001197	0.002064	FALSE	FALSE	FALSE
ENSG00000107816	LZTS2	1051.23	0.585	0.254	0.02142	0.09068	0.383	0.254	0.1328	0.5566	2038.79	0.857	0.171	5.816e-07	9.501e-06	0.599	0.172	0.0004894	0.006508	FALSE	FALSE	FALSE
ENSG00000198252	STYX	1396.39	-0.358	0.196	0.06837	0.2044	-0.339	0.197	0.08431	0.4598	1188.44	0.566	0.18	0.001637	0.01008	0.587	0.18	0.001102	0.01226	FALSE	FALSE	FALSE
ENSG00000136518	ACTL6A	6753.56	0.692	0.191	0.0002996	0.003255	0.352	0.192	0.06592	0.4106	13202	0.451	0.13	0.0005452	0.004043	0.222	0.13	0.08909	0.2792	TRUE	TRUE	TRUE
ENSG00000204516	MICB	705.041	-1.122	0.26	1.593e-05	0.0002818	-0.806	0.259	0.001864	0.05253	349.887	-0.775	0.261	0.002933	0.0163	-0.372	0.259	0.1517	0.3868	FALSE	FALSE	FALSE
ENSG00000151116	UEVLD	217.523	-0.973	0.347	0.005036	0.03054	-0.679	0.346	0.04938	0.3576	221.26	-1.345	0.323	3.226e-05	0.0003471	-0.521	0.319	0.1022	0.3033	FALSE	FALSE	FALSE
ENSG00000183196	CHST6	613.161	0.604	0.269	0.02496	0.1014	0.844	0.269	0.001687	0.04863	578.202	0.666	0.223	0.002849	0.01594	0.342	0.224	0.1278	0.3476	FALSE	FALSE	FALSE
ENSG00000145113	MUC4	417.368	-1.318	0.294	7.339e-06	0.0001449	-0.427	0.29	0.1418	0.5712	630.837	-1.257	0.234	7.544e-08	1.439e-06	-0.559	0.232	0.01594	0.08866	TRUE	TRUE	TRUE
ENSG00000258659	TRIM34	31.86	-1.548	0.793	0.05088	0.1661	-1.436	0.792	0.06982	NA	26.116	-3.045	1.115	0.006294	0.03021	-2.371	1.098	0.03082	0.1413	FALSE	FALSE	FALSE
ENSG00000280987	MATR3	4365.23	0.797	0.174	4.584e-06	9.535e-05	0.285	0.174	0.1026	0.4976	6502.79	0.36	0.155	0.02025	0.0764	-0.328	0.155	0.03501	0.154	FALSE	FALSE	FALSE
ENSG00000176371	ZSCAN2	717.698	-1.047	0.224	2.805e-06	6.191e-05	-0.312	0.221	0.1583	0.5965	412.82	-1.26	0.242	2.042e-07	3.615e-06	-1.093	0.242	6.511e-06	0.0001879	FALSE	FALSE	FALSE
ENSG00000182287	AP1S2	848.345	1.108	0.245	5.891e-06	0.0001195	0.42	0.246	0.08819	0.4682	2093.43	0.401	0.158	0.0112	0.04809	0.299	0.159	0.05909	0.2162	FALSE	FALSE	FALSE
ENSG00000114480	GBE1	573.255	-0.775	0.257	0.002569	0.01805	-0.376	0.256	0.1419	0.5712	414.115	-0.576	0.234	0.01385	0.05692	-0.857	0.236	0.0002839	0.004185	FALSE	FALSE	FALSE
ENSG00000144231	POLR2D	2695.61	0.417	0.19	0.028	0.1098	0.342	0.19	0.07141	0.4267	3512.03	0.411	0.142	0.00385	0.02039	0.273	0.142	0.05552	0.2077	FALSE	FALSE	FALSE
ENSG00000011052	NME1-NME2	311.826	1.128	0.288	8.869e-05	0.001197	0.444	0.291	0.1267	0.5447	731.566	1.331	0.203	5.226e-11	1.668e-09	0.439	0.205	0.03223	0.1461	FALSE	FALSE	FALSE
ENSG00000160932	LY6E	9396.47	-1.029	0.196	1.621e-07	4.943e-06	-0.315	0.196	0.1083	0.5104	3895.21	-0.294	0.15	0.05077	0.1532	-0.557	0.151	0.0002164	0.003344	FALSE	FALSE	FALSE
ENSG00000101493	ZNF516	930.624	0.63	0.24	0.008593	0.04608	0.346	0.241	0.1506	0.5859	2311.15	0.602	0.157	0.0001295	0.001179	0.792	0.157	4.734e-07	1.914e-05	TRUE	TRUE	TRUE
ENSG00000174460	ZCCHC12	69.97	1.149	0.553	0.03776	0.1346	1.23	0.553	0.02624	0.2627	415.388	-1.135	0.28	5.112e-05	0.0005212	0.457	0.274	0.09588	0.2918	FALSE	TRUE	FALSE
ENSG00000144118	RALB	1250.19	-0.393	0.214	0.06715	0.2017	-0.36	0.215	0.09326	0.4785	1948.43	-1.032	0.159	8.253e-11	2.55e-09	-0.799	0.159	4.721e-07	1.914e-05	FALSE	FALSE	FALSE
ENSG00000281398	SNHG4	438.382	1.371	0.276	6.556e-07	1.71e-05	0.991	0.278	0.0003558	0.01573	1011.52	-0.324	0.185	0.08086	0.2147	0.323	0.184	0.07974	0.2598	FALSE	FALSE	FALSE
ENSG00000214022	REPIN1	2695.91	0.676	0.212	0.001424	0.01136	0.305	0.212	0.1511	0.587	9582.4	0.362	0.131	0.005674	0.02785	0.391	0.131	0.002862	0.0255	FALSE	FALSE	FALSE
ENSG00000177551	NHLH2	96.693	0.93	0.475	0.05009	0.164	1.216	0.472	0.01004	0.1493	13.846	-2.841	1.156	0.01401	NA	-1.901	1.112	0.08735	NA	TRUE	FALSE	FALSE
ENSG00000189190	ZNF600	345.958	-0.895	0.294	0.002317	0.01667	-0.536	0.292	0.06657	0.4129	149.763	-1.326	0.362	0.0002477	0.002068	-0.6	0.357	0.0924	0.2857	FALSE	FALSE	FALSE
ENSG00000150961	SEC24D	1159.3	-0.555	0.204	0.006412	0.03681	-0.419	0.204	0.03984	0.3216	1136.91	-0.366	0.201	0.06842	0.1906	-0.399	0.201	0.04733	0.1874	FALSE	FALSE	FALSE
ENSG00000157399	ARSL	1277.62	-1.212	0.218	2.771e-08	1.018e-06	-0.302	0.216	0.1624	0.6021	1214.06	-2.059	0.209	8.306e-23	8.557e-21	-0.955	0.207	4.072e-06	0.0001244	FALSE	FALSE	FALSE
ENSG00000144043	TEX261	1092.33	0.812	0.2	4.673e-05	0.0007136	0.377	0.2	0.05976	0.3925	1991.88	0.512	0.155	0.00095	0.006438	0.253	0.155	0.1031	0.3047	TRUE	FALSE	FALSE
ENSG00000248508	SRP14-DT	89.457	-0.976	0.508	0.05474	0.175	-0.832	0.507	0.1009	0.4929	170.384	-0.9	0.341	0.008264	0.03776	-1.386	0.346	6.262e-05	0.001213	FALSE	FALSE	FALSE
ENSG00000107957	SH3PXD2A	2080.07	-1.038	0.206	4.451e-07	1.22e-05	-0.295	0.205	0.1499	0.5841	1832.44	-0.765	0.157	1.02e-06	1.589e-05	-0.379	0.156	0.01516	0.08559	FALSE	FALSE	FALSE
ENSG00000108947	EFNB3	206.163	0.528	0.331	0.1113	0.284	0.668	0.331	0.04352	0.3367	409.629	0.671	0.259	0.009438	0.04203	0.814	0.259	0.00165	0.0168	FALSE	FALSE	FALSE
ENSG00000276690	ENSG00000276690	56.136	8.78	4.787	0.06664	0.2006	7.887	4.79	0.09964	0.4904	213.442	1.685	0.347	1.183e-06	1.811e-05	1.326	0.349	0.0001429	0.0024	FALSE	FALSE	FALSE
ENSG00000159720	ATP6V0D1	1859.88	0.851	0.189	6.497e-06	0.0001301	0.278	0.189	0.1423	0.5717	2828.24	0.967	0.161	1.719e-09	4.332e-08	0.362	0.161	0.0247	0.1211	FALSE	TRUE	FALSE
ENSG00000119139	TJP2	5405.67	-1.061	0.193	4.034e-08	1.434e-06	-0.558	0.193	0.003883	0.0854	1638.64	-0.828	0.166	6.454e-07	1.044e-05	-0.231	0.166	0.1632	0.4053	FALSE	FALSE	FALSE
ENSG00000185219	ZNF445	976.477	0.724	0.203	0.0003718	0.003886	0.282	0.204	0.167	0.607	1835.5	0.716	0.159	6.557e-06	8.545e-05	0.66	0.159	3.32e-05	0.0007174	FALSE	FALSE	FALSE
ENSG00000107960	STN1	625.101	-1.468	0.242	1.275e-09	6.215e-08	-0.367	0.238	0.1227	0.5373	448.086	-1.385	0.241	9.04e-09	2.026e-07	-0.476	0.238	0.0452	0.1822	FALSE	FALSE	FALSE
ENSG00000196371	FUT4	220.683	-0.517	0.363	0.1547	0.3519	-0.907	0.366	0.01325	0.1762	405.75	-1.945	0.253	1.407e-14	6.738e-13	-1.293	0.25	2.239e-07	9.652e-06	FALSE	FALSE	FALSE
ENSG00000295484	ENSG00000295484	281.105	-0.652	0.454	0.1504	0.3463	-1.086	0.458	0.01767	0.2106	790.338	-3.88	0.236	1.661e-60	1.702e-57	-2.41	0.227	2.041e-26	1.333e-23	FALSE	FALSE	FALSE
ENSG00000113269	RNF130	1794.11	0.616	0.207	0.002982	0.02022	0.288	0.208	0.1652	0.6053	4884.2	0.908	0.137	3.008e-11	9.897e-10	0.477	0.137	0.0004987	0.006592	FALSE	FALSE	FALSE
ENSG00000106261	ZKSCAN1	1560.67	0.684	0.197	0.0005143	0.005035	0.274	0.198	0.166	0.6053	1465.47	0.59	0.174	0.0006893	0.004902	0.547	0.174	0.001677	0.01695	FALSE	FALSE	FALSE
ENSG00000168872	DDX19A	2216.34	0.621	0.18	0.0005487	0.005297	0.36	0.18	0.0455	0.3435	3139.65	0.523	0.146	0.0003306	0.002646	0.225	0.146	0.1226	0.3389	FALSE	FALSE	FALSE
ENSG00000110076	NRXN2	146.808	0.941	0.39	0.01589	0.07325	1.52	0.387	8.711e-05	0.005667	781.183	-0.318	0.222	0.1531	0.3358	1.181	0.219	7.205e-08	3.529e-06	TRUE	FALSE	FALSE
ENSG00000163930	BAP1	3190.07	0.447	0.18	0.01316	0.06358	0.258	0.18	0.1527	0.5885	4681.77	0.488	0.142	0.0005713	0.004207	0.424	0.142	0.002787	0.02508	FALSE	FALSE	FALSE
ENSG00000182768	NGRN	4388.26	0.421	0.175	0.01632	0.07481	0.25	0.175	0.1534	0.59	8361.3	0.536	0.145	0.0002074	0.001784	0.613	0.145	2.211e-05	0.0005199	FALSE	FALSE	FALSE
ENSG00000136504	KAT7	6210.46	-0.747	0.2	0.000195	0.002301	-0.385	0.2	0.05456	0.3762	4800.06	-0.939	0.149	3.109e-10	8.808e-09	-0.234	0.149	0.1155	0.3265	FALSE	TRUE	FALSE
ENSG00000130119	GNL3L	2051.18	1.138	0.185	7.139e-10	3.643e-08	0.585	0.185	0.001605	0.04736	6528.97	0.267	0.138	0.05336	0.1587	0.218	0.138	0.1154	0.3265	FALSE	TRUE	FALSE
ENSG00000138768	USO1	5658.3	-0.445	0.187	0.01696	0.07658	-0.266	0.187	0.1536	0.59	5140.86	-0.567	0.135	2.6e-05	0.0002885	-0.567	0.135	2.68e-05	0.0006019	FALSE	FALSE	FALSE
ENSG00000162599	NFIA	166.404	0.914	0.39	0.01913	0.08374	0.604	0.393	0.125	0.5409	895.143	0.465	0.195	0.01726	0.06747	0.509	0.196	0.009223	0.0605	TRUE	TRUE	TRUE
ENSG00000104892	KLC3	224.426	-1.57	0.361	1.332e-05	0.0002419	-0.498	0.353	0.1582	0.5965	292.951	-1.112	0.277	5.865e-05	0.0005869	-0.686	0.275	0.01261	0.07487	FALSE	FALSE	FALSE
ENSG00000125827	TMX4	1045.74	-1.079	0.202	9.215e-08	2.999e-06	-0.71	0.201	0.0004168	0.01743	825.173	-0.51	0.196	0.009401	0.04191	-0.275	0.196	0.1612	0.402	FALSE	FALSE	FALSE
ENSG00000105976	MET	662.407	0.721	0.223	0.001208	0.009973	0.655	0.223	0.003312	0.07749	846.227	0.278	0.201	0.1664	0.3552	0.746	0.2	0.0001977	0.003117	FALSE	FALSE	FALSE
ENSG00000173113	TRMT112	5520.01	0.255	0.168	0.1301	0.3142	0.343	0.168	0.04166	0.3286	7479.69	0.713	0.183	0.0001018	0.0009561	0.864	0.183	2.473e-06	8.069e-05	TRUE	FALSE	FALSE
ENSG00000302261	ENSG00000302261	801.488	0.597	0.338	0.07724	0.2223	0.58	0.338	0.08586	0.4626	804.525	0.754	0.199	0.0001534	0.001371	0.519	0.2	0.009436	0.0614	FALSE	FALSE	FALSE
ENSG00000066248	NGEF	691.912	-0.931	0.292	0.00144	0.01146	-0.398	0.291	0.1713	0.6132	1253.33	1.525	0.246	5.272e-10	1.432e-08	2.047	0.245	6.85e-17	1.632e-14	TRUE	TRUE	TRUE
ENSG00000112559	MDFI	1336.93	-0.638	0.195	0.001075	0.009076	0.343	0.193	0.07584	0.4376	593.905	0.392	0.235	0.0961	0.2429	1.029	0.234	1.128e-05	0.0002951	FALSE	FALSE	FALSE
ENSG00000177398	UMODL1	58.802	-2.287	0.581	8.245e-05	0.001126	-0.747	0.548	0.173	0.6163	39.564	-5.507	0.915	1.743e-09	4.38e-08	-3.444	0.728	2.215e-06	7.383e-05	FALSE	FALSE	FALSE
ENSG00000096433	ITPR3	3583.89	-1.419	0.176	8.289e-16	1.106e-13	-0.286	0.175	0.1026	0.4976	1515.24	-1.35	0.167	6.711e-16	3.683e-14	-0.299	0.165	0.07065	0.2406	FALSE	FALSE	FALSE
ENSG00000106263	EIF3B	18591.6	0.264	0.183	0.1497	0.3452	0.413	0.183	0.02407	0.2515	9266.43	0.581	0.152	0.0001314	0.001194	0.698	0.152	4.426e-06	0.0001335	TRUE	TRUE	TRUE
ENSG00000147457	CHMP7	822.734	0.64	0.212	0.002589	0.01814	0.291	0.214	0.1723	0.6149	1479.57	0.678	0.166	4.599e-05	0.0004747	0.754	0.166	5.971e-06	0.000174	TRUE	TRUE	TRUE
ENSG00000074695	LMAN1	2910.21	-0.287	0.173	0.09759	0.2596	-0.346	0.173	0.04589	0.3452	1719.45	-0.495	0.166	0.002931	0.01629	-0.364	0.166	0.02858	0.134	FALSE	FALSE	FALSE
ENSG00000161609	KASH5	58.192	-1.981	0.573	0.0005501	0.0053	-1.081	0.553	0.05061	0.3617	9.582	-2.911	1.419	0.04028	NA	-2.407	1.391	0.08362	NA	FALSE	FALSE	FALSE
ENSG00000181061	HIGD1A	3278.23	-0.595	0.19	0.001761	0.0134	-0.617	0.19	0.001176	0.03755	2684.41	0.256	0.152	0.09282	0.2372	-0.268	0.153	0.07956	0.2595	FALSE	FALSE	FALSE
ENSG00000132600	PRMT7	1354.18	0.573	0.196	0.003527	0.02323	0.348	0.197	0.07743	0.4431	2390.94	0.581	0.157	0.0002143	0.001833	0.263	0.157	0.09437	0.2893	FALSE	FALSE	FALSE
ENSG00000206053	JPT2	7130.33	0.664	0.189	0.0004359	0.00444	0.257	0.189	0.1739	0.6175	10170.4	0.491	0.143	0.0005899	0.004319	0.47	0.143	0.0009913	0.01142	FALSE	FALSE	FALSE
ENSG00000173327	MAP3K11	1474.56	0.797	0.262	0.002357	0.01691	0.444	0.263	0.09098	0.4738	5980.87	0.262	0.151	0.08243	0.2176	0.564	0.151	0.0001882	0.002987	FALSE	FALSE	FALSE
ENSG00000111704	NANOG	20442.7	-1.518	0.219	4.221e-12	3.344e-10	-0.529	0.219	0.01567	0.1948	7356.23	-2.822	0.2	4.274e-45	1.922e-42	-0.279	0.199	0.1603	0.4004	FALSE	FALSE	FALSE
ENSG00000162772	ATF3	558.154	-0.755	0.249	0.002399	0.01713	-0.374	0.248	0.1312	0.5529	1389.95	-1.21	0.544	0.02615	0.09257	-1.307	0.544	0.01629	0.09022	TRUE	FALSE	FALSE
ENSG00000247572	CKMT2-AS1	145.23	0.9	0.388	0.02052	0.08786	0.704	0.39	0.07128	0.4266	280.296	0.512	0.28	0.06726	0.1883	0.666	0.28	0.01728	0.09423	FALSE	FALSE	FALSE
ENSG00000136717	BIN1	435.165	0.933	0.329	0.004606	0.02856	0.457	0.332	0.1683	0.6085	2400.88	0.786	0.173	5.746e-06	7.585e-05	0.504	0.174	0.003653	0.03071	TRUE	TRUE	TRUE
ENSG00000049860	HEXB	1465.74	-0.736	0.191	0.0001134	0.001469	-0.32	0.19	0.09174	0.4757	1846.5	-1	0.156	1.381e-10	4.153e-09	-0.267	0.155	0.08473	0.2706	FALSE	FALSE	FALSE
ENSG00000108883	EFTUD2	7260.18	0.679	0.189	0.0003212	0.003435	0.329	0.189	0.08199	0.453	10060.2	0.533	0.152	0.0004414	0.003377	0.254	0.152	0.09384	0.2886	FALSE	TRUE	FALSE
ENSG00000162390	ACOT11	124.155	-1.215	0.431	0.004864	0.02976	-0.744	0.427	0.08136	0.4519	123.945	-1.793	0.399	7.17e-06	9.233e-05	-0.658	0.388	0.09045	0.2817	TRUE	TRUE	TRUE
ENSG00000075461	CACNG4	56.358	2.88	0.636	5.975e-06	0.0001211	2.555	0.639	6.388e-05	0.004515	54.553	1.143	0.61	0.06086	0.1747	0.963	0.613	0.116	0.3273	FALSE	FALSE	FALSE
ENSG00000131979	GCH1	389.485	-0.989	0.274	0.0003029	0.003279	-0.486	0.272	0.07342	0.4319	290.645	-0.543	0.274	0.04715	0.1449	-0.524	0.274	0.05622	0.2094	FALSE	FALSE	FALSE
ENSG00000168894	RNF181	2107.75	-0.399	0.189	0.0343	0.1262	-0.312	0.188	0.09839	0.4885	2417.76	-0.358	0.179	0.04485	0.1395	-0.901	0.179	5.045e-07	2.022e-05	FALSE	TRUE	FALSE
ENSG00000092096	SLC22A17	135.381	2.244	0.411	4.8e-08	1.679e-06	1.709	0.417	4.082e-05	0.003136	910.794	0.363	0.185	0.04991	0.1514	0.283	0.186	0.1276	0.3473	FALSE	FALSE	FALSE
ENSG00000102144	PGK1	41286.7	-0.417	0.164	0.01087	0.05509	-0.226	0.164	0.1669	0.6066	67825.6	-1.208	0.143	2.698e-17	1.664e-15	-1.316	0.143	3.013e-20	1.002e-17	FALSE	FALSE	FALSE
ENSG00000149089	APIP	1279.55	-0.711	0.236	0.002628	0.0183	-0.441	0.236	0.06193	0.3986	936.278	-0.847	0.199	2.021e-05	0.0002295	-0.313	0.198	0.1134	0.3233	FALSE	FALSE	FALSE
ENSG00000135829	DHX9	6878.66	0.543	0.167	0.001179	0.009769	0.243	0.167	0.1475	0.581	7362.41	0.64	0.133	1.544e-06	2.306e-05	0.29	0.133	0.02956	0.1371	FALSE	FALSE	FALSE
ENSG00000168646	AXIN2	1116.08	-0.886	0.23	0.0001136	0.001471	-0.939	0.23	4.466e-05	0.003346	1800.9	-0.237	0.175	0.1759	0.3678	-0.524	0.175	0.00284	0.02541	TRUE	FALSE	FALSE
ENSG00000118985	ELL2	788.864	0.413	0.252	0.1019	0.2676	0.508	0.252	0.04434	0.3394	1416.14	-0.404	0.179	0.02361	0.08535	0.462	0.178	0.009235	0.06056	FALSE	FALSE	FALSE
ENSG00000100219	XBP1	3928.89	-0.784	0.174	6.504e-06	0.0001301	-0.235	0.173	0.1746	0.619	3192	-0.58	0.169	0.0005911	0.004326	-0.485	0.169	0.004116	0.03356	FALSE	FALSE	FALSE
ENSG00000152061	RABGAP1L	541.274	-1.012	0.254	6.846e-05	0.0009751	-0.512	0.253	0.04273	0.3342	479.006	-0.778	0.265	0.00337	0.01829	-0.397	0.265	0.1333	0.357	FALSE	FALSE	FALSE
ENSG00000157657	ZNF618	1131.33	0.461	0.206	0.02508	0.1016	0.293	0.206	0.1545	0.5911	1683.52	0.722	0.16	6.426e-06	8.393e-05	0.666	0.16	3.21e-05	0.0007016	FALSE	FALSE	FALSE
ENSG00000135862	LAMC1	10623.3	-0.246	0.163	0.1326	0.3182	-0.422	0.163	0.009875	0.1482	8455.91	-0.278	0.133	0.0374	0.1213	-0.838	0.134	3.625e-10	2.866e-08	FALSE	FALSE	FALSE
ENSG00000063244	U2AF2	7649.59	0.668	0.181	0.0002209	0.002552	0.291	0.181	0.1074	0.509	11850.1	0.245	0.13	0.05865	0.17	0.32	0.13	0.01362	0.07935	FALSE	FALSE	FALSE
ENSG00000133313	CNDP2	3168.64	0.423	0.175	0.01565	0.07234	0.268	0.175	0.1262	0.544	3778.96	0.449	0.146	0.002039	0.01209	0.305	0.146	0.03625	0.1573	FALSE	FALSE	FALSE
ENSG00000196581	AJAP1	80.419	-1.393	0.5	0.005383	0.03218	-0.667	0.492	0.1749	0.6196	200.199	-3.334	0.348	8.429e-22	8.013e-20	-1.372	0.321	1.948e-05	0.0004687	FALSE	TRUE	FALSE
ENSG00000139200	PIANP	129.128	0.874	0.396	0.02739	0.1081	1.294	0.394	0.001019	0.0333	978.558	-0.378	0.264	0.1519	0.3343	2.181	0.259	3.978e-17	9.975e-15	TRUE	FALSE	FALSE
ENSG00000162614	NEXN	67.715	1.972	0.579	0.0006529	0.006083	0.832	0.591	0.159	0.5966	60.19	1.684	0.569	0.003096	0.0171	1.362	0.574	0.01761	0.09528	TRUE	FALSE	FALSE
ENSG00000180592	SKIDA1	104.684	1.171	0.483	0.01532	0.07118	0.819	0.486	0.09154	0.4755	82.184	0.972	0.483	0.04438	0.1384	1.054	0.484	0.02952	0.137	FALSE	FALSE	FALSE
ENSG00000105618	PRPF31	3096.72	0.513	0.173	0.002943	0.02	0.295	0.173	0.08829	0.4682	2915.71	0.447	0.149	0.002736	0.01543	0.256	0.149	0.0869	0.2751	FALSE	FALSE	FALSE
ENSG00000085449	WDFY1	2534.46	-0.468	0.182	0.01025	0.05283	-0.426	0.182	0.01952	0.2242	2797.05	-0.569	0.167	0.0006837	0.00487	-0.241	0.167	0.1506	0.3851	TRUE	FALSE	FALSE
ENSG00000077348	EXOSC5	2151.84	-0.635	0.195	0.001118	0.009365	-0.314	0.195	0.107	0.5076	1978.29	-0.356	0.158	0.02415	0.08698	-0.31	0.158	0.04962	0.193	FALSE	FALSE	FALSE
ENSG00000140931	CMTM3	390.582	0.726	0.28	0.009598	0.0502	0.51	0.282	0.0699	0.4229	1124.97	0.87	0.198	1.081e-05	0.0001324	0.325	0.199	0.1024	0.3035	FALSE	FALSE	FALSE
ENSG00000125352	RNF113A	835.356	-0.927	0.215	1.606e-05	0.0002834	-0.314	0.213	0.1416	0.571	572.891	-0.527	0.211	0.01239	0.05218	-0.464	0.211	0.02805	0.1323	FALSE	FALSE	FALSE
ENSG00000070961	ATP2B1	1655.49	0.447	0.221	0.04324	0.1478	0.381	0.221	0.08455	0.46	2335.27	0.302	0.152	0.04661	0.1437	0.403	0.152	0.008015	0.05507	FALSE	FALSE	FALSE
ENSG00000168268	NT5DC2	4224.73	0.426	0.191	0.02564	0.1031	0.495	0.191	0.009615	0.1455	10042.1	0.308	0.136	0.02313	0.08413	0.209	0.136	0.1242	0.342	FALSE	FALSE	FALSE
ENSG00000148700	ADD3	3006.66	-0.558	0.179	0.001859	0.01403	-0.375	0.179	0.03641	0.3054	1522.36	-0.367	0.189	0.05175	0.1552	-0.317	0.189	0.09297	0.2867	FALSE	FALSE	FALSE
ENSG00000141034	GID4	1553.8	-0.54	0.193	0.005104	0.03083	-0.264	0.193	0.1704	0.6117	1096.9	0.501	0.175	0.004239	0.02205	0.517	0.176	0.003259	0.0281	FALSE	FALSE	FALSE
ENSG00000005020	SKAP2	180.137	-0.723	0.365	0.04776	0.1587	-0.916	0.367	0.01261	0.1712	111.238	-0.786	0.414	0.0575	0.1676	-0.765	0.415	0.06549	0.2306	FALSE	FALSE	FALSE
ENSG00000164463	CREBRF	294.565	-0.979	0.305	0.001348	0.01088	-1.331	0.308	1.536e-05	0.001445	244.037	-0.611	0.313	0.0509	0.1535	-0.473	0.313	0.1311	0.3531	FALSE	TRUE	FALSE
ENSG00000090097	PCBP4	210.601	1.413	0.338	2.914e-05	0.0004773	1.107	0.34	0.00113	0.03651	922.443	0.515	0.209	0.01394	0.05716	0.289	0.21	0.1683	0.4131	FALSE	FALSE	FALSE
ENSG00000100403	ZC3H7B	3745.75	-0.55	0.176	0.00174	0.01328	0.258	0.175	0.1402	0.569	6129.08	-0.932	0.14	2.478e-11	8.204e-10	0.284	0.139	0.04155	0.1723	FALSE	FALSE	FALSE
ENSG00000113300	CNOT6	2321.53	0.549	0.192	0.004126	0.02626	0.27	0.192	0.159	0.5966	3426.2	0.335	0.144	0.02017	0.07618	0.524	0.144	0.000279	0.004144	TRUE	FALSE	FALSE
ENSG00000007923	DNAJC11	3730.03	0.653	0.182	0.0003339	0.003562	0.314	0.182	0.08494	0.461	7006.48	0.399	0.144	0.00555	0.02737	0.242	0.144	0.09287	0.2866	TRUE	FALSE	FALSE
ENSG00000158161	EYA3	1737.12	0.57	0.205	0.005354	0.03206	0.276	0.205	0.1784	0.6254	2304.05	0.953	0.166	9.053e-09	2.026e-07	0.67	0.166	5.506e-05	0.001086	FALSE	FALSE	FALSE
ENSG00000289479	ENSG00000289479	298.926	-0.886	0.428	0.03869	0.1369	-0.629	0.429	0.1423	0.5717	381.583	-2.461	0.32	1.381e-14	6.634e-13	-0.928	0.311	0.002887	0.02568	FALSE	FALSE	FALSE
ENSG00000138642	HERC6	77.704	-1.766	0.508	0.0005032	0.004947	-0.853	0.494	0.08395	0.4589	42.665	-1.145	0.691	0.09742	0.2453	-2.202	0.717	0.002119	0.0203	FALSE	FALSE	FALSE
ENSG00000107798	LIPA	730.898	1.141	0.247	3.887e-06	8.303e-05	0.515	0.251	0.0403	0.3225	1874.69	0.262	0.179	0.1437	0.3222	1.24	0.178	3.789e-12	4.229e-10	FALSE	FALSE	FALSE
ENSG00000112941	TENT4A	1159.07	0.673	0.212	0.001497	0.01184	0.391	0.213	0.06557	0.4103	2028.35	0.524	0.154	0.0006385	0.004616	0.242	0.154	0.1166	0.3283	FALSE	FALSE	FALSE
ENSG00000143702	CEP170	2403.55	0.523	0.21	0.01267	0.06176	0.488	0.21	0.0201	0.2283	3002.84	0.21	0.145	0.1492	0.3301	0.442	0.145	0.00235	0.02196	FALSE	FALSE	FALSE
ENSG00000158769	F11R	15922.9	-0.703	0.181	0.0001019	0.001344	-0.24	0.181	0.1844	0.6344	7791.6	-1.068	0.139	1.366e-14	6.577e-13	-0.856	0.139	6.613e-10	5.027e-08	FALSE	FALSE	FALSE
ENSG00000176490	DIRAS1	489.741	0.622	0.291	0.03243	0.1215	0.518	0.291	0.07506	0.4355	359.634	0.494	0.279	0.07673	0.2074	1.01	0.278	0.0002842	0.004186	FALSE	FALSE	FALSE
ENSG00000124496	TRERF1	549.725	1.558	0.239	6.82e-11	4.366e-09	1.15	0.24	1.663e-06	0.0002462	1414.1	0.303	0.179	0.09046	0.2328	0.3	0.179	0.09418	0.2889	TRUE	FALSE	FALSE
ENSG00000086061	DNAJA1	5641.01	0.382	0.176	0.03011	0.1151	0.251	0.176	0.1547	0.5913	4547.14	1.067	0.173	6.333e-10	1.705e-08	0.836	0.173	1.272e-06	4.567e-05	FALSE	FALSE	FALSE
ENSG00000171681	ATF7IP	2863.32	0.802	0.174	4.265e-06	8.946e-05	0.26	0.175	0.1373	0.5629	3462.53	0.407	0.16	0.01105	0.04766	0.335	0.16	0.03664	0.1584	FALSE	FALSE	FALSE
ENSG00000153914	SREK1	1214.8	1.006	0.212	1.975e-06	4.544e-05	0.532	0.212	0.01231	0.1695	1199.43	0.317	0.171	0.06419	0.1814	0.276	0.172	0.1086	0.3148	TRUE	TRUE	TRUE
ENSG00000106638	TBL2	942.629	0.757	0.233	0.001144	0.009536	0.314	0.234	0.1784	0.6254	1511.6	0.839	0.162	2.094e-07	3.699e-06	0.449	0.162	0.005703	0.04285	TRUE	FALSE	FALSE
ENSG00000131503	ANKHD1	2375.68	0.663	0.203	0.001103	0.009272	0.301	0.204	0.1388	0.5661	4053.2	0.371	0.143	0.009801	0.04333	0.302	0.144	0.03576	0.1559	FALSE	FALSE	FALSE
ENSG00000182220	ATP6AP2	2095.65	-0.436	0.2	0.02933	0.1134	-0.306	0.2	0.1261	0.5435	2262.79	-0.371	0.164	0.0236	0.08534	-0.448	0.164	0.006446	0.0471	FALSE	FALSE	FALSE
ENSG00000110367	DDX6	3000.93	0.521	0.181	0.004074	0.02604	0.243	0.182	0.1815	0.6286	4183.52	0.551	0.149	0.0002068	0.001779	0.808	0.149	5.389e-08	2.723e-06	FALSE	FALSE	FALSE
ENSG00000170275	CRTAP	3110.23	-0.594	0.183	0.001141	0.009518	-0.353	0.182	0.05279	0.3688	7517.75	-0.252	0.16	0.1145	0.2743	-0.379	0.16	0.01742	0.09471	FALSE	FALSE	FALSE
ENSG00000102226	USP11	3299.7	1.014	0.176	8.474e-09	3.476e-07	0.435	0.177	0.01369	0.1802	13628.6	0.254	0.13	0.05097	0.1536	0.201	0.13	0.1213	0.3365	FALSE	FALSE	FALSE
ENSG00000137575	SDCBP	3158.09	-0.426	0.172	0.01325	0.06389	-0.429	0.172	0.01265	0.1715	2499.12	-0.373	0.162	0.02153	0.07999	-0.24	0.162	0.1386	0.365	FALSE	FALSE	FALSE
ENSG00000140406	TLNRD1	933.841	0.865	0.227	0.0001381	0.001734	0.815	0.227	0.0003321	0.01506	3387.42	0.243	0.159	0.1274	0.2963	0.301	0.159	0.05833	0.2144	FALSE	FALSE	FALSE
ENSG00000008277	ADAM22	71.901	1.638	0.503	0.001128	0.009429	-0.713	0.537	0.1845	0.6344	201.315	1.24	0.355	0.0004801	0.003633	1.159	0.356	0.001148	0.01262	FALSE	FALSE	FALSE
ENSG00000102893	PHKB	1651.52	0.491	0.188	0.009018	0.04789	0.274	0.188	0.1451	0.5764	2194.59	0.414	0.151	0.006134	0.02958	0.335	0.151	0.02713	0.1293	FALSE	FALSE	FALSE
ENSG00000160075	SSU72	3833.18	0.363	0.169	0.03229	0.1211	-0.291	0.17	0.08631	0.4639	10309	0.289	0.144	0.04524	0.1404	-0.326	0.144	0.02389	0.1182	FALSE	FALSE	FALSE
ENSG00000175354	PTPN2	1217.87	-0.49	0.221	0.0264	0.1053	-0.309	0.22	0.1613	0.6013	1163.12	-0.828	0.176	2.664e-06	3.799e-05	-0.706	0.176	6.307e-05	0.001216	FALSE	FALSE	FALSE
ENSG00000138835	RGS3	135.188	1.239	0.442	0.005026	0.0305	1.077	0.443	0.01517	0.191	556.921	-0.527	0.249	0.03448	0.1141	-0.374	0.249	0.134	0.358	TRUE	TRUE	TRUE
ENSG00000136040	PLXNC1	216.698	0.616	0.372	0.09755	0.2596	0.63	0.373	0.09089	0.4738	762.906	0.909	0.248	0.0002547	0.002113	1.223	0.248	8.295e-07	3.132e-05	TRUE	FALSE	FALSE
ENSG00000111252	SH2B3	1885.2	-1.142	0.238	1.592e-06	3.748e-05	-0.312	0.237	0.1879	0.6397	1169.61	-1.804	0.193	7.265e-21	6.117e-19	-0.628	0.19	0.0009491	0.01104	FALSE	FALSE	FALSE
ENSG00000180530	NRIP1	460.918	1.105	0.274	5.617e-05	0.0008287	0.529	0.276	0.05566	0.3798	658.538	0.517	0.225	0.02155	0.08003	0.359	0.226	0.1116	0.3199	FALSE	FALSE	FALSE
ENSG00000100344	PNPLA3	360.363	1.107	0.375	0.003167	0.02121	0.498	0.377	0.187	0.6378	996.088	1.547	0.231	2.17e-11	7.238e-10	1.243	0.232	7.948e-08	3.819e-06	FALSE	FALSE	FALSE
ENSG00000243811	APOBEC3D	294.955	-2.413	0.349	4.939e-12	3.843e-10	-0.735	0.337	0.02915	0.2763	73.453	-0.742	0.497	0.1355	0.3097	-1.125	0.504	0.02571	0.1244	FALSE	FALSE	FALSE
ENSG00000103429	BFAR	2917.16	-0.443	0.173	0.01073	0.05463	-0.439	0.174	0.01136	0.1609	2346.44	-0.362	0.149	0.01543	0.06197	-0.213	0.149	0.1533	0.3892	FALSE	FALSE	FALSE
ENSG00000121903	ZSCAN20	396.104	0.876	0.329	0.007661	0.04221	0.732	0.329	0.02633	0.2627	959.557	0.59	0.219	0.006999	0.03289	0.316	0.22	0.1505	0.3849	TRUE	FALSE	FALSE
ENSG00000082458	DLG3	4339.49	-1.079	0.186	6.331e-09	2.679e-07	-0.5	0.185	0.00695	0.1206	2411.65	-0.34	0.169	0.04478	0.1393	-0.25	0.169	0.1398	0.3666	FALSE	FALSE	FALSE
ENSG00000153233	PTPRR	26.079	-2.707	0.938	0.003888	0.02509	-1.376	0.891	0.1225	NA	19.535	-1.951	0.994	0.04965	0.1507	-2.468	1.023	0.01582	0.08817	FALSE	FALSE	FALSE
ENSG00000117266	CDK18	1575.11	-1.008	0.198	3.597e-07	1.003e-05	-0.258	0.197	0.1906	0.6439	1870.76	-0.981	0.188	1.934e-07	3.442e-06	-0.591	0.188	0.001688	0.01703	TRUE	FALSE	FALSE
ENSG00000101350	KIF3B	1483.86	0.768	0.193	6.772e-05	0.000967	0.256	0.194	0.1857	0.6358	2107.62	0.844	0.155	5.456e-08	1.075e-06	0.421	0.156	0.006901	0.04937	FALSE	FALSE	FALSE
ENSG00000102383	ZDHHC15	156.611	1.316	0.377	0.0004784	0.004766	0.646	0.384	0.09244	0.4765	482.942	0.386	0.227	0.08985	0.2316	0.586	0.227	0.01002	0.06369	FALSE	FALSE	FALSE
ENSG00000229335	DANT1	206.644	0.885	0.384	0.02129	0.09031	1.093	0.384	0.004422	0.09366	450.184	-0.817	0.236	0.0005408	0.004013	0.321	0.232	0.1667	0.4108	FALSE	FALSE	FALSE
ENSG00000101347	SAMHD1	1426.87	0.29	0.193	0.1321	0.3174	-0.584	0.194	0.002651	0.06735	4172.15	0.374	0.197	0.057	0.1666	0.632	0.197	0.001307	0.01381	FALSE	FALSE	FALSE
ENSG00000131969	ABHD12B	2090.74	-1.075	0.234	4.271e-06	8.948e-05	-0.304	0.233	0.1917	0.6456	110.661	-2.427	0.434	2.232e-08	4.688e-07	-1.345	0.42	0.001358	0.01425	FALSE	FALSE	FALSE
ENSG00000155366	RHOC	7340.62	-0.322	0.199	0.1061	0.2748	-0.431	0.199	0.03067	0.2834	9738.43	0.679	0.143	2.041e-06	2.968e-05	0.273	0.143	0.05663	0.2102	TRUE	TRUE	TRUE
ENSG00000071564	TCF3	5795.3	0.296	0.191	0.1211	0.3009	0.408	0.191	0.03243	0.2901	11871.6	0.484	0.137	0.0004197	0.003243	0.282	0.137	0.03953	0.1669	FALSE	FALSE	FALSE
ENSG00000005059	MCUB	486.214	0.772	0.264	0.003517	0.02318	0.608	0.265	0.02198	0.2393	1098.54	-0.277	0.196	0.1571	0.3418	0.493	0.195	0.01134	0.06977	FALSE	FALSE	FALSE
ENSG00000184402	SS18L1	652.585	0.749	0.229	0.001097	0.009237	0.301	0.231	0.193	0.6469	1317.21	1.123	0.221	3.938e-07	6.657e-06	0.938	0.222	2.347e-05	0.0005428	FALSE	FALSE	FALSE
ENSG00000112769	LAMA4	77.727	0.925	0.571	0.1053	0.2734	1.631	0.567	0.003987	0.08659	392.308	-1.243	0.246	4.323e-07	7.254e-06	-0.418	0.243	0.0853	0.2717	FALSE	FALSE	FALSE
ENSG00000198791	CNOT7	1826.03	0.462	0.198	0.01966	0.08545	0.305	0.199	0.1248	0.5403	2049.19	0.339	0.164	0.03834	0.1237	0.412	0.164	0.01183	0.07176	TRUE	FALSE	FALSE
ENSG00000129595	EPB41L4A	64.94	1.499	0.579	0.009569	0.05012	0.958	0.586	0.1023	0.4973	185.219	0.637	0.334	0.05636	0.1652	0.741	0.334	0.02652	0.1271	FALSE	FALSE	FALSE
ENSG00000076554	TPD52	2111.4	-0.533	0.186	0.004096	0.02615	-0.27	0.186	0.1452	0.5765	2155.32	-0.864	0.169	3.071e-07	5.259e-06	-0.337	0.168	0.04552	0.183	FALSE	FALSE	FALSE
ENSG00000198538	ZNF28	473.615	-0.598	0.27	0.02704	0.1072	-0.44	0.27	0.1029	0.4982	433.321	-0.828	0.238	0.0005119	0.00383	-0.438	0.237	0.06511	0.2297	FALSE	FALSE	FALSE
ENSG00000173456	RNF26	2694.13	0.691	0.183	0.0001581	0.001934	0.335	0.183	0.06766	0.4161	5953.56	0.241	0.135	0.07521	0.2044	0.262	0.135	0.05301	0.2013	TRUE	FALSE	FALSE
ENSG00000007038	PRSS21	525.435	-2.127	0.293	3.639e-13	3.288e-11	-0.767	0.286	0.007377	0.1248	6.615	-5.086	2.129	0.01688	NA	-2.326	1.702	0.1719	NA	FALSE	FALSE	FALSE
ENSG00000108312	UBTF	3006.65	0.549	0.177	0.001927	0.01443	0.237	0.177	0.1808	0.6282	5652.91	0.61	0.138	9.489e-06	0.000118	0.34	0.138	0.01368	0.07962	FALSE	FALSE	FALSE
ENSG00000186111	PIP5K1C	1472.39	0.359	0.206	0.08129	0.2301	0.332	0.206	0.1078	0.5095	3534.43	0.437	0.157	0.005377	0.02662	0.486	0.157	0.002004	0.01945	FALSE	FALSE	FALSE
ENSG00000188177	ZC3H6	197.207	-0.885	0.328	0.007014	0.03944	-0.987	0.329	0.002747	0.06853	90.012	-0.818	0.549	0.1361	0.3106	-1.079	0.553	0.0509	0.1958	TRUE	FALSE	FALSE
ENSG00000149547	EI24	3321.94	0.796	0.187	2.095e-05	0.0003571	0.373	0.187	0.04645	0.3472	4066.71	0.449	0.152	0.003177	0.01745	0.221	0.152	0.1472	0.3798	FALSE	FALSE	FALSE
ENSG00000171444	MCC	137.708	2.113	0.433	1.045e-06	2.565e-05	1.531	0.437	0.0004602	0.01879	651.305	-0.311	0.217	0.1517	0.3339	-0.436	0.217	0.04471	0.1809	FALSE	FALSE	FALSE
ENSG00000182866	LCK	133.37	-0.961	0.454	0.03419	0.126	-0.631	0.452	0.163	0.6026	577.109	-3.294	0.262	2.98e-36	8.081e-34	-1.509	0.251	1.921e-09	1.339e-07	FALSE	FALSE	FALSE
ENSG00000117305	HMGCL	665.185	-0.498	0.238	0.03613	0.1309	-0.332	0.237	0.1617	0.6015	1429.91	-1.047	0.166	2.718e-10	7.808e-09	-0.672	0.165	4.795e-05	0.0009719	FALSE	TRUE	FALSE
ENSG00000111530	CAND1	5097.08	0.783	0.179	1.286e-05	0.0002356	0.247	0.18	0.1699	0.611	5484.01	0.938	0.14	2.044e-11	6.827e-10	0.307	0.14	0.02835	0.1333	TRUE	TRUE	TRUE
ENSG00000285278	TFAP2A-AS2	54.955	2.545	0.699	0.0002689	0.002992	0.922	0.717	0.1986	0.6541	331.908	2.395	0.275	3.292e-18	2.24e-16	1.598	0.278	9.415e-09	5.647e-07	FALSE	FALSE	FALSE
ENSG00000131374	TBC1D5	1411.73	-0.838	0.213	8.051e-05	0.001105	-0.36	0.212	0.08956	0.4714	654.252	-1.036	0.223	3.389e-06	4.728e-05	-0.354	0.221	0.1095	0.3163	FALSE	FALSE	FALSE
ENSG00000174669	SLC29A2	619.496	-0.549	0.289	0.05714	0.1803	-0.424	0.289	0.142	0.5713	1665.33	-0.805	0.209	0.0001131	0.001043	-1.015	0.209	1.201e-06	4.332e-05	TRUE	FALSE	FALSE
ENSG00000184916	JAG2	528.821	0.911	0.29	0.001703	0.01309	0.474	0.291	0.104	0.5011	1323.6	0.875	0.21	3.102e-05	0.0003357	0.354	0.211	0.09365	0.2882	FALSE	FALSE	FALSE
ENSG00000174231	PRPF8	17464.7	0.357	0.17	0.03503	0.1281	0.241	0.17	0.1555	0.5916	19161.1	0.366	0.14	0.008906	0.04016	0.609	0.14	1.401e-05	0.0003564	FALSE	FALSE	FALSE
ENSG00000174851	YIF1A	2318.03	-0.338	0.208	0.105	0.2729	-0.381	0.209	0.068	0.4174	2660.4	-0.402	0.182	0.02671	0.09416	-0.865	0.182	2.033e-06	6.853e-05	FALSE	FALSE	FALSE
ENSG00000140688	RUSF1	1491.73	-0.6	0.223	0.007239	0.04041	-0.29	0.223	0.1931	0.6469	2986.57	-0.703	0.164	1.758e-05	0.0002037	-0.775	0.164	2.245e-06	7.469e-05	FALSE	FALSE	FALSE
ENSG00000136099	PCDH8	105.553	3.201	0.497	1.174e-10	7e-09	0.665	0.519	0.2005	0.6569	491.897	3.631	0.251	3.041e-47	1.649e-44	1.105	0.26	2.155e-05	0.00051	FALSE	FALSE	FALSE
ENSG00000196655	TRAPPC4	957.445	0.777	0.216	0.000318	0.003408	0.501	0.216	0.02048	0.2304	1834.02	0.232	0.155	0.1355	0.3097	0.313	0.155	0.04427	0.1797	FALSE	FALSE	FALSE
ENSG00000175334	BANF1	8774.54	0.263	0.167	0.1147	0.2899	0.287	0.167	0.0851	0.4614	11605.5	0.653	0.154	2.181e-05	0.0002459	0.514	0.154	0.0008352	0.009924	FALSE	FALSE	FALSE
ENSG00000067167	TRAM1	2770.3	-0.359	0.177	0.04316	0.1476	-0.348	0.177	0.04961	0.3583	1885.74	-0.388	0.156	0.0129	0.05383	-0.26	0.156	0.09506	0.2904	FALSE	FALSE	FALSE
ENSG00000237742	HEY2-AS1	197.66	-0.593	0.392	0.1306	0.315	-0.716	0.396	0.07034	0.4238	875.696	-1.933	0.231	6.57e-17	3.883e-15	-1.272	0.23	3.094e-08	1.629e-06	FALSE	FALSE	FALSE
ENSG00000238057	ZEB2-AS1	6.041	3.348	2.126	0.1153	NA	3.891	2.109	0.06502	NA	22.61	2.637	0.972	0.006665	0.03165	2.399	0.976	0.01401	0.08092	FALSE	FALSE	FALSE
ENSG00000088386	SLC15A1	264.467	-1.682	0.308	4.755e-08	1.667e-06	-0.569	0.3	0.05804	0.3875	108.547	-1.161	0.413	0.004958	0.02494	-0.606	0.409	0.1382	0.3645	FALSE	FALSE	FALSE
ENSG00000239922	ENSG00000239922	15.188	1.851	1.366	0.1752	0.3816	4.234	1.311	0.001243	NA	25.982	-2.509	1.051	0.01703	0.06693	2.219	0.835	0.007875	0.05435	FALSE	FALSE	FALSE
ENSG00000101126	ADNP	3458.04	0.695	0.183	0.0001427	0.001777	0.234	0.183	0.201	0.6575	5297.14	0.744	0.137	6.178e-08	1.203e-06	0.508	0.138	0.0002242	0.00345	FALSE	FALSE	FALSE
ENSG00000129038	LOXL1	83.413	-1.496	0.522	0.004205	0.02666	-0.661	0.512	0.1973	0.6528	711.904	-2.723	0.262	2.73e-25	3.401e-23	-1.325	0.257	2.492e-07	1.064e-05	TRUE	FALSE	FALSE
ENSG00000149260	CAPN5	865.753	-0.369	0.237	0.1195	0.2981	-0.412	0.237	0.08243	0.4549	1658.3	-0.93	0.194	1.553e-06	2.315e-05	-0.838	0.194	1.496e-05	0.0003736	FALSE	FALSE	FALSE
ENSG00000133606	MKRN1	13995.3	-0.898	0.171	1.502e-07	4.645e-06	-0.218	0.171	0.2013	0.6578	15278.5	-1.518	0.159	1.399e-21	1.29e-19	-0.54	0.159	0.0006685	0.008337	FALSE	FALSE	FALSE
ENSG00000166535	A2ML1	2227.8	-0.912	0.227	5.646e-05	0.0008316	-0.288	0.226	0.2021	0.6587	697.424	-1.836	0.203	1.536e-19	1.166e-17	-1.193	0.201	2.964e-09	1.995e-07	FALSE	FALSE	FALSE
ENSG00000128524	ATP6V1F	3568.58	-0.717	0.196	0.0002589	0.002916	-0.362	0.196	0.06469	0.4075	4810.32	-0.249	0.14	0.07557	0.2052	-0.261	0.14	0.06217	0.2224	FALSE	FALSE	FALSE
ENSG00000188372	ZP3	467.192	-1.216	0.267	5.192e-06	0.0001067	-0.439	0.263	0.09583	0.4845	62.51	-1.326	0.535	0.01322	0.05497	-0.889	0.531	0.0938	0.2885	FALSE	FALSE	FALSE
ENSG00000173638	SLC19A1	1134.41	0.88	0.239	0.0002365	0.00271	0.544	0.24	0.02326	0.248	1799.91	0.62	0.161	0.0001193	0.001094	0.217	0.162	0.1798	0.4308	TRUE	TRUE	TRUE
ENSG00000101104	PABPC1L	282.182	0.725	0.296	0.01441	0.06807	0.47	0.298	0.1145	0.5224	967.721	-0.408	0.229	0.0745	0.2031	-0.893	0.23	0.0001041	0.001854	FALSE	FALSE	FALSE
ENSG00000100154	TTC28	789.255	1.162	0.233	5.973e-07	1.582e-05	0.814	0.234	0.0004968	0.01965	1771	0.845	0.218	0.0001037	0.0009716	0.278	0.218	0.2031	0.4613	FALSE	FALSE	FALSE
ENSG00000162825	NBPF20	167.132	1.881	0.387	1.179e-06	2.853e-05	0.71	0.395	0.07217	0.4282	290.841	0.498	0.278	0.07366	0.2014	0.529	0.279	0.0579	0.2134	FALSE	FALSE	FALSE
ENSG00000163283	ALPP	111.568	-1.213	0.452	0.00723	0.04039	-0.763	0.447	0.08795	0.4682	75.572	-2.287	0.565	5.116e-05	0.0005213	-0.875	0.545	0.1086	0.3147	FALSE	FALSE	FALSE
ENSG00000085872	CHERP	4303.69	0.469	0.174	0.006996	0.03935	0.317	0.174	0.06839	0.4184	7831.11	0.39	0.136	0.004277	0.02222	0.21	0.137	0.1248	0.3432	FALSE	FALSE	FALSE
ENSG00000145284	SCD5	30.444	1.548	0.783	0.04791	0.159	-1.221	0.863	0.157	NA	164.698	4.259	0.431	5.388e-23	5.646e-21	2.486	0.44	1.59e-08	8.899e-07	FALSE	FALSE	FALSE
ENSG00000253719	ATXN7L3B	2582.57	0.393	0.179	0.0279	0.1096	0.242	0.179	0.1772	0.624	2675.62	0.921	0.168	3.952e-08	7.983e-07	0.866	0.168	2.459e-07	1.052e-05	FALSE	FALSE	FALSE
ENSG00000120738	EGR1	2209.08	0.853	0.244	0.0004649	0.00466	-0.438	0.245	0.074	0.4328	1561.66	0.248	0.164	0.1308	0.3021	-0.969	0.167	5.919e-09	3.728e-07	TRUE	FALSE	FALSE
ENSG00000112186	CAP2	560.734	-0.616	0.231	0.007729	0.04251	-0.425	0.231	0.06589	0.4106	529.816	0.678	0.219	0.001992	0.01188	0.334	0.221	0.1299	0.3511	FALSE	FALSE	FALSE
ENSG00000179299	NSUN7	521.152	-0.927	0.265	0.0004636	0.004654	-0.587	0.264	0.02608	0.2623	282.95	-0.998	0.31	0.001305	0.008322	-0.415	0.308	0.1784	0.4288	TRUE	FALSE	FALSE
ENSG00000109265	CRACD	147.031	0.955	0.406	0.01854	0.08196	0.685	0.408	0.09289	0.4774	315.578	1.063	0.282	0.0001633	0.00145	0.474	0.285	0.09588	0.2918	FALSE	FALSE	FALSE
ENSG00000163743	RCHY1	955.136	0.884	0.205	1.594e-05	0.0002818	-0.748	0.209	0.0003417	0.01525	1307.95	0.238	0.189	0.2072	0.4107	-0.805	0.191	2.465e-05	0.0005633	FALSE	FALSE	FALSE
ENSG00000121653	MAPK8IP1	471.389	1.364	0.282	1.366e-06	3.259e-05	0.673	0.285	0.01822	0.215	1933.89	0.628	0.176	0.0003624	0.002861	0.232	0.177	0.1893	0.444	TRUE	FALSE	FALSE
ENSG00000047457	CP	60.852	-1.124	0.561	0.0452	0.1525	-1.488	0.571	0.009127	0.1406	69.555	-1.42	0.684	0.03779	0.1223	-1.071	0.682	0.1161	0.3274	FALSE	FALSE	FALSE
ENSG00000170525	PFKFB3	1399.72	0.407	0.222	0.0661	0.1993	0.503	0.222	0.02333	0.2482	2199.35	-0.304	0.194	0.1173	0.2791	-0.608	0.195	0.001789	0.01779	FALSE	FALSE	FALSE
ENSG00000118298	CA14	152.571	1.003	0.403	0.01273	0.06196	0.853	0.405	0.03508	0.3	644.022	-0.737	0.215	0.0006193	0.0045	-0.301	0.214	0.1603	0.4004	TRUE	TRUE	TRUE
ENSG00000101473	ACOT8	1750.79	-1.141	0.189	1.611e-09	7.723e-08	-0.498	0.188	0.008138	0.1327	1902.82	-0.256	0.158	0.1054	0.259	-0.264	0.158	0.0952	0.2906	FALSE	FALSE	FALSE
ENSG00000105929	ATP6V0A4	30.098	-2.42	0.902	0.007291	0.04063	-2.943	0.932	0.001592	NA	7.058	-2.503	1.716	0.1446	NA	-3.514	1.836	0.05557	NA	FALSE	FALSE	FALSE
ENSG00000159842	ABR	6370.34	0.349	0.184	0.05765	0.1812	0.331	0.184	0.0721	0.4281	4848.2	0.258	0.147	0.07961	0.2126	0.653	0.147	8.948e-06	0.0002442	TRUE	TRUE	TRUE
ENSG00000233276	GPX1	5805.05	-0.507	0.188	0.007097	0.03983	-0.24	0.188	0.2022	0.6587	4949.14	-0.538	0.136	8.079e-05	0.0007756	-0.538	0.137	8.066e-05	0.001499	FALSE	TRUE	FALSE
ENSG00000161800	RACGAP1	2760.75	0.413	0.179	0.02077	0.08858	0.278	0.179	0.1199	0.5331	3494.62	0.471	0.149	0.001557	0.009688	0.273	0.149	0.06731	0.2339	FALSE	FALSE	FALSE
ENSG00000264343	NOTCH2NLA	435.7	0.434	0.257	0.09082	0.2473	0.556	0.257	0.03015	0.2807	1981.78	-0.431	0.158	0.006385	0.03051	0.273	0.157	0.08224	0.2653	FALSE	FALSE	FALSE
ENSG00000225190	PLEKHM1	686.623	0.969	0.234	3.561e-05	0.0005652	0.415	0.236	0.07865	0.4444	1562.91	0.59	0.17	0.0005052	0.003787	0.257	0.17	0.1305	0.3521	FALSE	FALSE	FALSE
ENSG00000104081	BMF	538.608	2.986	0.826	0.0002993	0.003253	1.038	0.828	0.2098	0.6687	2523.6	4.684	0.226	1.466e-95	3.863e-92	1.789	0.228	4.72e-15	7.778e-13	TRUE	TRUE	TRUE
ENSG00000144668	ITGA9	1592.8	-0.424	0.194	0.02883	0.112	0.258	0.193	0.1813	0.6286	1441.93	-1.553	0.165	4.593e-21	4.015e-19	-1.015	0.164	6.239e-10	4.783e-08	FALSE	FALSE	FALSE
ENSG00000077279	DCX	63.051	2.033	0.667	0.002316	0.01667	1.038	0.688	0.1314	0.5532	205.165	1.552	0.324	1.691e-06	2.505e-05	0.585	0.33	0.07655	0.253	FALSE	FALSE	FALSE
ENSG00000146409	SLC18B1	349.14	-0.426	0.298	0.1522	0.3483	-0.926	0.301	0.002076	0.05722	475.433	0.608	0.254	0.0168	0.06618	-0.532	0.258	0.03922	0.166	FALSE	FALSE	FALSE
ENSG00000307088	ENSG00000307088	366.067	0.547	0.266	0.03977	0.1398	0.539	0.267	0.04324	0.3358	838.351	-0.344	0.188	0.06759	0.1889	0.351	0.187	0.06081	0.2195	FALSE	FALSE	FALSE
ENSG00000109111	SUPT6H	5253.46	0.646	0.167	0.0001141	0.001476	0.226	0.168	0.177	0.6237	7557.54	0.482	0.131	0.0002405	0.002018	0.278	0.131	0.03443	0.1525	FALSE	FALSE	FALSE
ENSG00000067177	PHKA1	2665.32	-0.725	0.195	0.0002057	0.002405	-0.277	0.195	0.1554	0.5916	1404.95	-0.574	0.17	0.0007313	0.005151	-0.325	0.17	0.05566	0.2081	FALSE	FALSE	FALSE
ENSG00000299953	ENSG00000299953	20.128	-1.415	0.936	0.1307	0.3151	-1.756	0.959	0.06707	NA	46.02	-2.392	0.704	0.0006749	0.004821	-1.706	0.691	0.0136	0.07931	FALSE	FALSE	FALSE
ENSG00000095209	TMEM38B	658.28	-0.82	0.267	0.002127	0.01563	-0.704	0.267	0.008324	0.1337	666.499	0.302	0.208	0.1454	0.325	-0.4	0.21	0.05638	0.2097	FALSE	FALSE	FALSE
ENSG00000148082	SHC3	412.928	-1.862	0.316	3.648e-09	1.64e-07	-0.418	0.309	0.176	0.6215	378.019	-2.565	0.363	1.677e-12	6.471e-11	-0.74	0.354	0.0367	0.1585	FALSE	FALSE	FALSE
ENSG00000162600	OMA1	411.657	-0.591	0.261	0.02342	0.09662	-0.366	0.26	0.1601	0.5978	313.939	-0.773	0.291	0.007911	0.03641	-0.67	0.291	0.0213	0.1092	FALSE	FALSE	FALSE
ENSG00000120948	TARDBP	5889.72	0.52	0.173	0.002627	0.0183	0.217	0.173	0.2098	0.6687	5775.45	0.541	0.147	0.0002418	0.002025	0.535	0.147	0.0002817	0.004171	TRUE	FALSE	FALSE
ENSG00000136068	FLNB	15564.6	-0.658	0.159	3.647e-05	0.0005757	-0.198	0.159	0.213	0.6725	17224.6	-1.385	0.136	1.768e-24	1.988e-22	-0.98	0.136	4.798e-13	6e-11	FALSE	FALSE	FALSE
ENSG00000156675	RAB11FIP1	1042.75	-0.41	0.211	0.05204	0.1687	-0.337	0.211	0.1108	0.5144	1197.23	-0.609	0.18	0.0007311	0.005151	-0.353	0.18	0.04982	0.1934	FALSE	FALSE	FALSE
ENSG00000122644	ARL4A	398.611	-0.699	0.309	0.02389	0.09806	-0.424	0.309	0.17	0.6111	507.345	-0.739	0.222	0.0008926	0.006126	-0.522	0.222	0.01889	0.0999	FALSE	FALSE	FALSE
ENSG00000260804	LINC01963	85.209	3.04	0.537	1.46e-08	5.755e-07	0.779	0.567	0.1691	0.6098	180.709	2.248	0.379	3.011e-09	7.174e-08	-0.811	0.404	0.04463	0.1807	FALSE	FALSE	FALSE
ENSG00000078081	LAMP3	25.299	-2.846	0.902	0.001605	0.01249	-1.045	0.832	0.2092	NA	56.117	-2.512	0.62	5.107e-05	0.0005209	-1.792	0.607	0.003157	0.02742	TRUE	FALSE	FALSE
ENSG00000068024	HDAC4	577.143	1.058	0.284	0.0002009	0.002357	0.545	0.286	0.05664	0.3841	1324.29	-0.459	0.172	0.007671	0.03557	-0.248	0.172	0.1496	0.3834	TRUE	TRUE	TRUE
ENSG00000259605	ENSG00000259605	58.033	1.075	0.632	0.08892	0.2439	1.007	0.634	0.1122	0.5175	90.599	1.169	0.461	0.01128	0.04836	1.434	0.461	0.001851	0.01831	FALSE	FALSE	FALSE
ENSG00000101276	SLC52A3	494.76	-1.349	0.25	7.108e-08	2.376e-06	-0.305	0.246	0.2155	0.6751	679.949	-0.971	0.227	1.843e-05	0.0002125	-1.092	0.228	1.584e-06	5.554e-05	FALSE	TRUE	FALSE
ENSG00000155380	SLC16A1	18493.4	0.916	0.162	1.548e-08	6.075e-07	0.498	0.162	0.002111	0.05775	20421.7	0.493	0.127	0.0001079	0.001004	0.158	0.127	0.2142	0.4758	TRUE	FALSE	FALSE
ENSG00000309222	ENSG00000309222	419.772	-0.663	0.371	0.074	0.2162	-0.545	0.372	0.1425	0.5717	1945.46	-2.651	0.171	6.608e-54	5.078e-51	-1.462	0.169	5.194e-18	1.431e-15	FALSE	FALSE	FALSE
ENSG00000186310	NAP1L3	115.857	1.122	0.415	0.006883	0.03885	0.72	0.42	0.08658	0.4646	198.818	0.852	0.321	0.007948	0.03655	0.51	0.324	0.1155	0.3265	FALSE	FALSE	FALSE
ENSG00000135047	CTSL	3022.29	-1.292	0.184	2.286e-12	1.889e-10	-0.528	0.183	0.004002	0.08678	1252.22	-0.512	0.172	0.002938	0.01632	-0.215	0.172	0.2101	0.4704	FALSE	FALSE	FALSE
ENSG00000184454	NCMAP	87.856	-3.384	0.563	1.824e-09	8.67e-08	-2.781	0.549	4.059e-07	7.126e-05	5.305	-2.725	1.773	0.1243	NA	-3.076	1.833	0.09324	NA	FALSE	FALSE	FALSE
ENSG00000119574	ZBTB45	237.55	0.884	0.336	0.008446	0.04539	0.539	0.338	0.1107	0.5144	859.82	0.349	0.186	0.06053	0.174	0.387	0.186	0.038	0.1622	TRUE	FALSE	FALSE
ENSG00000015171	ZMYND11	628.082	0.496	0.24	0.03843	0.1361	0.324	0.24	0.1785	0.6254	754.335	0.642	0.197	0.001156	0.007555	0.731	0.198	0.0002148	0.003326	FALSE	FALSE	FALSE
ENSG00000184787	UBE2G2	3440.02	0.847	0.191	8.9e-06	0.0001706	0.298	0.191	0.1193	0.5323	4214.39	0.754	0.16	2.466e-06	3.533e-05	0.264	0.16	0.09927	0.2976	FALSE	FALSE	FALSE
ENSG00000175906	ARL4D	1672.84	0.27	0.207	0.1919	0.4049	0.457	0.206	0.02683	0.2637	1822.96	1.039	0.173	1.829e-09	4.565e-08	0.643	0.173	0.0002097	0.003263	FALSE	FALSE	FALSE
ENSG00000142230	SAE1	7396.93	0.605	0.179	0.0007499	0.006834	0.244	0.18	0.1747	0.6191	14636	0.465	0.135	0.0005631	0.00416	0.273	0.135	0.04324	0.1769	FALSE	TRUE	FALSE
ENSG00000160633	SAFB	6362.15	0.325	0.168	0.05319	0.1714	0.236	0.168	0.1591	0.5966	6833.19	0.451	0.136	0.0009299	0.006328	0.371	0.136	0.006377	0.04673	FALSE	FALSE	FALSE
ENSG00000113209	PCDHB5	291.91	1.379	0.316	1.285e-05	0.0002356	0.395	0.322	0.2191	0.6793	1212.32	1.032	0.2	2.571e-07	4.465e-06	0.648	0.201	0.00127	0.01357	FALSE	FALSE	FALSE
ENSG00000165655	ZNF503	169.027	-1.406	0.408	0.0005782	0.005515	-1.299	0.408	0.001458	0.04386	252.109	-0.416	0.293	0.1564	0.3407	-0.55	0.295	0.06208	0.2222	FALSE	TRUE	FALSE
ENSG00000130822	PNCK	75.063	-2.137	0.534	6.36e-05	0.000915	-1.355	0.521	0.009262	0.1419	86.144	0.988	0.513	0.05379	0.1597	-0.749	0.53	0.1575	0.3963	FALSE	FALSE	FALSE
ENSG00000137941	TTLL7	163.721	1.056	0.385	0.006048	0.03514	-1.088	0.409	0.007836	0.1296	501.026	0.521	0.238	0.02828	0.09844	-0.324	0.241	0.1787	0.4291	TRUE	FALSE	FALSE
ENSG00000302550	ENSG00000302550	712.346	0.513	0.229	0.02507	0.1016	0.353	0.23	0.1239	0.5385	1614.99	0.344	0.172	0.04553	0.1411	0.382	0.172	0.02652	0.1271	FALSE	FALSE	FALSE
ENSG00000007237	GAS7	3568.43	-1.065	0.205	1.974e-07	5.853e-06	-0.252	0.204	0.2177	0.6782	336.026	-1.06	0.294	0.0003116	0.002518	-0.863	0.294	0.003319	0.02845	FALSE	FALSE	FALSE
ENSG00000103067	ESRP2	869.353	-0.558	0.253	0.02734	0.1081	-0.339	0.253	0.1792	0.6258	220.455	-1.249	0.334	0.0001865	0.001635	-0.808	0.332	0.01508	0.08528	FALSE	FALSE	FALSE
ENSG00000145794	MEGF10	93.846	3.023	0.58	1.896e-07	5.666e-06	1.113	0.596	0.06213	0.3992	579.664	-0.445	0.215	0.03824	0.1234	-0.333	0.215	0.1218	0.3373	FALSE	FALSE	FALSE
ENSG00000164300	SERINC5	10790.7	-1.075	0.183	3.945e-09	1.75e-07	-0.223	0.182	0.2223	0.6832	8696.73	-2.37	0.169	6.748e-45	2.963e-42	-0.987	0.168	4.252e-09	2.787e-07	FALSE	FALSE	FALSE
ENSG00000154001	PPP2R5E	1535.54	0.812	0.203	6.594e-05	0.0009431	0.362	0.204	0.07605	0.4379	1912.77	0.242	0.163	0.1375	0.313	0.428	0.163	0.00869	0.05822	FALSE	FALSE	FALSE
ENSG00000137331	IER3	4542.46	-0.319	0.216	0.1391	0.3282	0.485	0.215	0.02422	0.2526	227.612	-0.876	0.315	0.005377	0.02662	-0.606	0.314	0.05369	0.2028	FALSE	FALSE	FALSE
ENSG00000184185	KCNJ12	313.877	0.47	0.29	0.1044	0.2718	0.453	0.29	0.118	0.5286	391.745	1.592	0.272	4.597e-09	1.066e-07	1.421	0.273	1.855e-07	8.135e-06	TRUE	TRUE	TRUE
ENSG00000274292	ENSG00000274292	57.303	1.774	0.595	0.002886	0.01966	0.747	0.607	0.2189	0.6793	272.499	2.778	0.293	2.622e-21	2.359e-19	1.015	0.302	0.0007656	0.009271	FALSE	FALSE	FALSE
ENSG00000274012	RN7SL2	3157.77	-0.632	0.2	0.001552	0.01219	-0.246	0.199	0.2171	0.6779	12331.8	-0.475	0.156	0.002294	0.01336	-0.478	0.156	0.002166	0.02065	FALSE	FALSE	FALSE
ENSG00000077684	JADE1	4797.32	0.477	0.197	0.01536	0.07133	0.482	0.197	0.0143	0.1849	4760.08	-0.412	0.143	0.004016	0.02109	-0.188	0.143	0.1896	0.4443	FALSE	FALSE	FALSE
ENSG00000163528	CHCHD4	1272.38	-0.918	0.209	1.074e-05	0.000202	-0.338	0.208	0.103	0.4987	549.247	-0.611	0.225	0.006603	0.03141	-0.355	0.224	0.1138	0.3238	FALSE	FALSE	FALSE
ENSG00000104435	STMN2	80.451	2.107	0.716	0.003236	0.02161	0.897	0.733	0.2214	0.6827	438.335	4.036	0.266	7.259e-52	5.149e-49	1.475	0.276	9.426e-08	4.456e-06	FALSE	FALSE	FALSE
ENSG00000166938	DIS3L	999.847	-0.564	0.203	0.005422	0.03229	-0.487	0.203	0.01627	0.199	1244.61	-0.361	0.181	0.04593	0.142	-0.256	0.181	0.1571	0.3956	FALSE	FALSE	FALSE
ENSG00000188766	SPRED3	27.654	1.864	0.821	0.02325	0.09621	2.107	0.82	0.01018	NA	130.778	-0.573	0.417	0.1696	0.3595	0.934	0.407	0.02173	0.1106	FALSE	TRUE	FALSE
ENSG00000143157	POGK	1137.45	0.497	0.214	0.02034	0.08749	0.272	0.215	0.2046	0.6607	1836.96	0.959	0.17	1.746e-08	3.718e-07	0.816	0.171	1.701e-06	5.915e-05	FALSE	FALSE	FALSE
ENSG00000108375	RNF43	60.182	-2.535	0.589	1.677e-05	0.0002936	-1.857	0.574	0.001212	0.03837	33.856	-1.133	0.735	0.1233	0.2894	-1.215	0.74	0.1006	0.3002	FALSE	FALSE	FALSE
ENSG00000123124	WWP1	1361.12	-0.299	0.198	0.1312	0.3159	-0.816	0.199	4.122e-05	0.003136	814.989	-0.323	0.193	0.09432	0.24	-1.099	0.196	1.939e-08	1.068e-06	FALSE	FALSE	FALSE
ENSG00000069869	NEDD4	172.802	-0.89	0.347	0.01035	0.05325	-1.263	0.353	0.0003397	0.01522	239.459	-0.538	0.376	0.1522	0.3347	-0.703	0.378	0.06283	0.2243	FALSE	FALSE	FALSE
ENSG00000106144	CASP2	751.677	1.231	0.241	3.208e-07	9.102e-06	0.322	0.243	0.1846	0.6344	1369.73	0.645	0.18	0.0003346	0.002676	0.369	0.18	0.0409	0.1703	FALSE	FALSE	FALSE
ENSG00000198753	PLXNB3	58.369	-2.577	0.706	0.0002627	0.002945	-0.826	0.671	0.2185	0.6789	293.896	-2.166	0.301	6.337e-13	2.568e-11	-0.783	0.292	0.007382	0.05202	FALSE	FALSE	FALSE
ENSG00000196663	TECPR2	1009.92	-0.286	0.233	0.2198	0.4404	-0.636	0.234	0.006543	0.1165	2435.18	-0.746	0.159	2.751e-06	3.917e-05	-0.796	0.159	5.893e-07	2.335e-05	FALSE	FALSE	FALSE
ENSG00000186918	ZNF395	954.547	-0.502	0.217	0.02078	0.08859	-0.281	0.217	0.1958	0.6506	1269.47	-0.493	0.187	0.008586	0.03889	-0.605	0.188	0.001284	0.01369	FALSE	FALSE	FALSE
ENSG00000100031	GGT1	205.181	-1.87	0.356	1.557e-07	4.782e-06	-0.437	0.344	0.204	0.6601	76.555	-1.837	0.576	0.00143	0.009011	-1.313	0.571	0.02146	0.1097	FALSE	FALSE	FALSE
ENSG00000185985	SLITRK2	112.125	2.28	0.434	1.482e-07	4.591e-06	0.543	0.45	0.227	0.6872	518.323	2.414	0.234	5.254e-25	6.334e-23	1.873	0.235	1.729e-15	3.244e-13	FALSE	FALSE	FALSE
ENSG00000170412	GPRC5C	233.818	-1.824	0.328	2.76e-08	1.017e-06	-1.221	0.323	0.0001574	0.008695	46.053	-1.462	0.65	0.02463	0.0884	-0.819	0.642	0.2023	0.4606	TRUE	FALSE	FALSE
ENSG00000133731	IMPA1	880.785	-0.515	0.212	0.01508	0.07027	-0.796	0.213	0.000182	0.009674	791.336	0.299	0.193	0.1218	0.2868	-0.331	0.195	0.09004	0.2809	FALSE	FALSE	FALSE
ENSG00000040487	SLC66A1	480.584	1.258	0.254	7.217e-07	1.852e-05	0.511	0.256	0.04642	0.3472	2202.28	0.527	0.158	0.0008215	0.005697	0.212	0.158	0.18	0.4308	TRUE	TRUE	TRUE
ENSG00000021355	SERPINB1	470.28	-1.045	0.292	0.0003472	0.003673	-0.542	0.29	0.06155	0.3971	53.465	-0.875	0.589	0.1377	0.3133	-1.318	0.599	0.02768	0.131	FALSE	FALSE	FALSE
ENSG00000228998	PERPP2	13.604	3.061	1.311	0.01956	0.08516	2.635	1.323	0.04635	NA	84.868	1.311	0.469	0.005169	0.02585	0.673	0.475	0.1568	0.395	FALSE	FALSE	FALSE
ENSG00000140548	ZNF710	747.399	0.559	0.246	0.02321	0.09608	0.315	0.247	0.2029	0.6594	1799.91	0.79	0.16	8.031e-07	1.278e-05	0.5	0.161	0.001846	0.01828	FALSE	FALSE	FALSE
ENSG00000280160	ENSG00000280160	67.01	1.575	0.579	0.006517	0.0373	1.411	0.581	0.01508	0.1908	104.553	-0.656	0.417	0.116	0.2768	-0.709	0.419	0.0909	0.2826	FALSE	FALSE	FALSE
ENSG00000126243	LRFN3	303.305	1.106	0.295	0.000175	0.002095	0.933	0.296	0.001616	0.04738	835.437	0.311	0.247	0.207	0.4104	0.575	0.247	0.01975	0.1034	FALSE	FALSE	FALSE
ENSG00000137880	GCHFR	311.865	-1.115	0.294	0.0001518	0.001876	-0.35	0.291	0.2284	0.6882	390.547	-1.537	0.247	5.158e-10	1.403e-08	-1.209	0.246	9.044e-07	3.379e-05	FALSE	FALSE	FALSE
ENSG00000134369	NAV1	1828.25	0.911	0.233	9.469e-05	0.001263	0.282	0.234	0.2286	0.6885	1699.81	1.107	0.207	8.644e-08	1.625e-06	0.823	0.207	7.006e-05	0.001331	TRUE	FALSE	FALSE
ENSG00000106780	MEGF9	343.858	-0.363	0.268	0.176	0.3826	-0.547	0.269	0.04224	0.3323	267.112	1.739	0.302	8.271e-09	1.865e-07	0.779	0.306	0.01085	0.06762	FALSE	TRUE	FALSE
ENSG00000074657	ZNF532	2409.34	0.722	0.182	7.55e-05	0.001054	0.389	0.183	0.03332	0.2938	2683.93	0.653	0.146	7.428e-06	9.514e-05	0.189	0.146	0.1958	0.4523	TRUE	TRUE	TRUE
ENSG00000151014	NOCT	902.239	-1.046	0.207	4.536e-07	1.239e-05	-0.309	0.205	0.133	0.5566	425.215	-0.605	0.233	0.009604	0.04261	-0.4	0.233	0.08662	0.2744	TRUE	FALSE	FALSE
ENSG00000176994	SMCR8	1655.99	0.688	0.186	0.0002083	0.002432	0.229	0.186	0.2199	0.6804	2373.49	0.601	0.161	0.0001895	0.001655	0.42	0.161	0.009357	0.06107	TRUE	TRUE	TRUE
ENSG00000138061	CYP1B1	305.518	0.764	0.316	0.01572	0.07262	0.56	0.317	0.07783	0.4435	102.581	0.679	0.452	0.1332	0.3061	1.336	0.449	0.002905	0.02574	TRUE	FALSE	FALSE
ENSG00000063241	ISOC2	1964.48	-0.514	0.205	0.01227	0.06019	-0.267	0.205	0.192	0.646	2282.28	-0.361	0.161	0.02545	0.0907	-0.648	0.162	6.273e-05	0.001214	FALSE	FALSE	FALSE
ENSG00000125944	HNRNPR	5889.41	0.681	0.173	8.651e-05	0.001172	0.209	0.174	0.2297	0.6896	9924.96	1.069	0.131	2.69e-16	1.531e-14	0.866	0.131	3.455e-11	3.276e-09	FALSE	FALSE	FALSE
ENSG00000184675	AMER1	1207.01	0.383	0.197	0.05153	0.1675	0.296	0.197	0.1334	0.5574	750.041	0.809	0.194	2.986e-05	0.0003253	0.391	0.195	0.04518	0.1821	TRUE	TRUE	TRUE
ENSG00000168938	PPIC	587.02	-0.863	0.23	0.0001712	0.002055	-0.496	0.229	0.03008	0.2804	1105.17	-0.31	0.184	0.09231	0.2364	-0.297	0.184	0.1076	0.3129	TRUE	FALSE	FALSE
ENSG00000166503	HDGFL3	1514.85	0.624	0.233	0.007549	0.04179	0.347	0.234	0.1383	0.565	2525.87	0.401	0.156	0.01006	0.04427	0.277	0.156	0.07517	0.25	FALSE	FALSE	FALSE
ENSG00000104517	UBR5	4052.23	-0.419	0.206	0.04173	0.1442	-0.27	0.206	0.1895	0.6419	3968.85	-0.801	0.148	6.574e-08	1.273e-06	-0.651	0.148	1.153e-05	0.0003011	FALSE	FALSE	FALSE
ENSG00000154134	ROBO3	123.468	-1.072	0.405	0.00815	0.04428	-0.488	0.4	0.2225	0.6835	431.836	-0.902	0.242	0.0001888	0.001651	-0.84	0.242	0.0005228	0.006808	TRUE	FALSE	FALSE
ENSG00000100364	KIAA0930	1999.87	0.705	0.188	0.0001746	0.002092	0.315	0.188	0.09438	0.4814	4836.6	0.369	0.143	0.009709	0.04297	0.218	0.143	0.1271	0.3467	FALSE	FALSE	FALSE
ENSG00000006453	BAIAP2L1	865.7	-0.578	0.227	0.01079	0.0548	-0.289	0.226	0.2005	0.657	513.662	-0.638	0.229	0.005339	0.02651	-0.556	0.229	0.01525	0.08592	FALSE	FALSE	FALSE
ENSG00000269405	NXF2	406.089	-1.402	0.302	3.398e-06	7.377e-05	-0.447	0.298	0.1331	0.5567	8.759	3.65	2.205	0.09775	NA	6.849	2.103	0.001126	NA	FALSE	FALSE	FALSE
ENSG00000085185	BCORL1	881.204	0.728	0.257	0.004649	0.02874	0.311	0.258	0.2274	0.6873	2865.75	1.201	0.161	9.485e-14	4.165e-12	1.105	0.161	7.589e-12	8.11e-10	FALSE	FALSE	FALSE
ENSG00000180447	GAS1	77.144	1.745	0.511	0.0006365	0.005953	0.668	0.521	0.2003	0.6568	277.124	1.336	0.316	2.361e-05	0.0002642	0.687	0.319	0.03114	0.1424	FALSE	FALSE	FALSE
ENSG00000106384	MOGAT3	34.873	-3.204	0.797	5.831e-05	0.0008523	-2.544	0.769	0.0009356	NA	5.435	-2.441	1.811	0.1778	NA	-3.914	2.028	0.0536	NA	FALSE	FALSE	FALSE
ENSG00000168758	SEMA4C	3110.24	-0.4	0.211	0.0584	0.1828	-0.287	0.211	0.1741	0.618	4440.56	1.013	0.146	4.477e-12	1.632e-10	0.572	0.147	9.656e-05	0.001745	FALSE	FALSE	FALSE
ENSG00000213015	ZNF580	140.638	0.593	0.419	0.1568	0.3549	0.84	0.418	0.04442	0.3398	724.712	-0.451	0.204	0.02682	0.09447	0.571	0.202	0.004584	0.03625	FALSE	FALSE	FALSE
ENSG00000142405	NLRP12	486.334	-0.672	0.275	0.01455	0.06851	-0.343	0.274	0.2113	0.6704	222.238	-2.114	0.333	2.087e-10	6.119e-09	-0.875	0.324	0.006832	0.04907	FALSE	FALSE	FALSE
ENSG00000197021	EOLA2	1085.56	0.472	0.198	0.01725	0.07771	0.355	0.199	0.07369	0.4322	1532.74	0.252	0.164	0.1234	0.2894	0.384	0.164	0.01891	0.09991	FALSE	FALSE	FALSE
ENSG00000214517	PPME1	1198.93	0.594	0.227	0.00876	0.04677	0.403	0.227	0.0759	0.4376	2624.7	0.381	0.147	0.00969	0.04291	0.218	0.148	0.1395	0.3664	FALSE	FALSE	FALSE
ENSG00000127334	DYRK2	1160.97	0.975	0.21	3.414e-06	7.394e-05	0.649	0.21	0.002043	0.05667	1525.56	0.689	0.2	0.0005723	0.004211	0.24	0.201	0.2313	0.4984	FALSE	FALSE	FALSE
ENSG00000134042	MRO	12.745	-2.051	1.338	0.1252	NA	-2.572	1.379	0.06216	NA	43.775	-1.64	0.709	0.02081	0.07785	-1.579	0.711	0.02635	0.1268	FALSE	FALSE	FALSE
ENSG00000276045	ORAI1	1469.88	-0.454	0.215	0.03427	0.1262	-0.349	0.215	0.1042	0.5011	2280.12	-0.304	0.149	0.04204	0.1326	-0.288	0.15	0.05413	0.204	FALSE	FALSE	FALSE
ENSG00000160963	COL26A1	2410.34	-0.362	0.218	0.09761	0.2596	0.465	0.218	0.0329	0.2926	1724.92	-1.923	0.178	4.499e-27	6.238e-25	-0.285	0.176	0.1044	0.3071	FALSE	FALSE	FALSE
ENSG00000297852	ENSG00000297852	41.047	2.381	0.733	0.001165	0.009678	0.977	0.761	0.1995	NA	344.213	0.626	0.264	0.01775	0.06895	0.634	0.264	0.01653	0.09132	FALSE	FALSE	FALSE
ENSG00000185630	PBX1	5382.37	0.99	0.177	2.172e-08	8.191e-07	0.681	0.177	0.0001194	0.007227	9186.66	0.16	0.133	0.2308	0.4402	0.381	0.133	0.004285	0.03447	FALSE	FALSE	FALSE
ENSG00000153832	FBXO36	349.681	-0.832	0.277	0.002671	0.01853	-0.574	0.276	0.03759	0.3105	367.267	-0.669	0.246	0.006584	0.03134	-0.323	0.245	0.1884	0.4426	FALSE	FALSE	FALSE
ENSG00000136490	LIMD2	801.036	0.593	0.222	0.007484	0.04151	0.7	0.222	0.001616	0.04738	1932.1	0.207	0.165	0.2103	0.4151	0.397	0.165	0.01615	0.08964	FALSE	FALSE	FALSE
ENSG00000105011	ASF1B	1253	0.739	0.212	0.0005022	0.004947	0.331	0.213	0.1206	0.5346	2699.67	0.854	0.163	1.591e-07	2.871e-06	0.258	0.164	0.1145	0.3247	FALSE	FALSE	FALSE
ENSG00000183655	KLHL25	612.82	0.739	0.289	0.0106	0.05418	0.353	0.29	0.2245	0.6859	1938.28	0.879	0.166	1.196e-07	2.208e-06	0.578	0.166	0.000515	0.006736	FALSE	FALSE	FALSE
ENSG00000009413	REV3L	432.577	-0.374	0.267	0.1608	0.3609	-0.487	0.267	0.06832	0.4184	431.131	0.803	0.258	0.001835	0.01107	0.727	0.259	0.004901	0.03815	TRUE	FALSE	FALSE
ENSG00000137960	GIPC2	43.903	-1.229	0.7	0.07903	0.2259	-1.491	0.707	0.03492	NA	36.23	-1.84	0.707	0.009228	0.04134	-1.097	0.693	0.1135	0.3234	FALSE	FALSE	FALSE
ENSG00000139832	RAB20	284.273	-0.484	0.301	0.1078	0.2778	-0.457	0.301	0.1291	0.5488	179.674	-1.633	0.334	9.895e-07	1.544e-05	-2.052	0.34	1.617e-09	1.141e-07	FALSE	FALSE	FALSE
ENSG00000136931	NR5A1	195.396	-3.073	0.381	7.033e-16	9.533e-14	-0.459	0.346	0.185	0.6346	84.937	-1.555	0.506	0.002133	0.01259	0.934	0.476	0.04984	0.1935	FALSE	FALSE	FALSE
ENSG00000259755	ENSG00000259755	203.465	-1.064	0.374	0.004393	0.02758	-0.441	0.37	0.2326	0.6927	350.312	-2.481	0.319	6.932e-15	3.464e-13	-1.392	0.313	8.47e-06	0.0002332	FALSE	FALSE	FALSE
ENSG00000182985	CADM1	386.596	0.437	0.311	0.1598	0.3597	0.55	0.311	0.07718	0.4426	1761.72	0.584	0.158	0.0002145	0.001834	1.045	0.158	3.242e-11	3.09e-09	FALSE	FALSE	FALSE
ENSG00000050767	COL23A1	313.561	-1.169	0.291	5.97e-05	0.0008652	-0.339	0.287	0.2374	0.6974	928.138	-2.546	0.215	1.667e-32	3.341e-30	-0.91	0.209	1.344e-05	0.000344	TRUE	TRUE	TRUE
ENSG00000147140	NONO	27760	0.45	0.166	0.00655	0.03741	0.264	0.166	0.1105	0.5141	36333.8	0.376	0.127	0.003149	0.01732	0.199	0.127	0.1178	0.3305	FALSE	FALSE	FALSE
ENSG00000100600	LGMN	2572.97	-0.701	0.227	0.002043	0.01514	-0.419	0.227	0.06529	0.4095	3200.07	-0.234	0.144	0.1037	0.256	-0.264	0.144	0.0675	0.2343	FALSE	FALSE	FALSE
ENSG00000203907	OOEP	396.385	-1.437	0.308	3.07e-06	6.724e-05	-0.648	0.304	0.03337	0.2938	94.82	-0.998	0.447	0.02561	0.09112	-0.596	0.444	0.1796	0.4305	FALSE	FALSE	FALSE
ENSG00000102096	PIM2	3141.25	-0.684	0.188	0.0002754	0.003049	-0.228	0.188	0.2243	0.6859	6518.35	-1.741	0.177	9.682e-23	9.919e-21	-0.434	0.177	0.01407	0.0811	FALSE	FALSE	FALSE
ENSG00000196352	CD55	917.928	-0.7	0.217	0.001243	0.01018	-0.613	0.217	0.004697	0.09688	1247.87	-0.673	0.177	0.0001412	0.001273	-0.21	0.176	0.2327	0.5002	FALSE	FALSE	FALSE
ENSG00000106714	CNTNAP3	257.67	-0.792	0.305	0.009289	0.04901	-0.572	0.304	0.0596	0.3922	604.982	-0.958	0.231	3.334e-05	0.0003562	-0.314	0.229	0.1705	0.4166	FALSE	FALSE	FALSE
ENSG00000141424	SLC39A6	554.89	1.046	0.233	7.131e-06	0.0001416	0.693	0.234	0.003078	0.07459	1003.79	0.499	0.198	0.0115	0.0491	0.241	0.198	0.2249	0.4907	TRUE	FALSE	FALSE
ENSG00000174705	SH3PXD2B	3666.08	0.374	0.191	0.04958	0.1629	0.256	0.191	0.1797	0.6263	5409.89	0.461	0.142	0.001217	0.007866	0.371	0.143	0.009183	0.06031	TRUE	TRUE	TRUE
ENSG00000102924	CBLN1	83.964	1.023	0.489	0.03654	0.1318	0.986	0.49	0.0443	0.3394	39.078	1.192	0.674	0.07686	0.2077	1.172	0.676	0.0829	0.2665	FALSE	FALSE	FALSE
ENSG00000300001	ENSG00000300001	88.884	-1.024	0.506	0.04293	0.1471	-0.648	0.503	0.1977	0.6536	229	-2.898	0.371	5.247e-15	2.673e-13	-1.633	0.359	5.429e-06	0.0001593	FALSE	FALSE	FALSE
ENSG00000112245	PTP4A1	2141.52	-0.578	0.229	0.01144	0.05709	-0.703	0.229	0.002109	0.05775	1384.6	0.296	0.185	0.1084	0.2643	-0.29	0.186	0.1187	0.332	FALSE	FALSE	FALSE
ENSG00000111052	LIN7A	52.806	1.482	0.757	0.0503	0.1646	1.885	0.755	0.01259	0.1712	209.611	0.423	0.312	0.1757	0.3676	0.947	0.31	0.00228	0.02145	TRUE	FALSE	FALSE
ENSG00000129925	PGAP6	5222.73	-0.679	0.206	0.0009547	0.008273	-0.241	0.205	0.24	0.6989	6164.11	-1.127	0.134	4.267e-17	2.589e-15	-0.846	0.134	2.754e-10	2.26e-08	FALSE	FALSE	FALSE
ENSG00000183856	IQGAP3	1134.97	0.399	0.212	0.0595	0.1852	0.298	0.212	0.1594	0.5968	3255.75	-0.41	0.158	0.009181	0.04117	-0.392	0.158	0.01297	0.07629	FALSE	FALSE	FALSE
ENSG00000187778	MCRS1	2510.95	0.309	0.176	0.07931	0.2262	0.258	0.176	0.1426	0.572	3903.71	0.417	0.163	0.01062	0.04617	0.429	0.163	0.008536	0.05754	FALSE	FALSE	FALSE
ENSG00000110871	COQ5	1496.84	-0.346	0.19	0.06894	0.2055	-0.307	0.19	0.1069	0.5075	1530.38	-0.314	0.164	0.05562	0.1637	-0.425	0.164	0.009745	0.06258	FALSE	FALSE	FALSE
ENSG00000161791	FMNL3	397.175	1.014	0.261	0.0001008	0.001332	0.746	0.262	0.00437	0.09317	739.954	0.574	0.236	0.01522	0.06132	0.29	0.237	0.2218	0.4867	FALSE	FALSE	FALSE
ENSG00000163884	KLF15	228.937	-1.048	0.341	0.002144	0.01573	-0.806	0.341	0.018	0.2133	931.242	-1.166	0.204	1.07e-08	2.359e-07	-0.247	0.202	0.2215	0.4864	FALSE	FALSE	FALSE
ENSG00000145979	TBC1D7	878.724	-0.478	0.211	0.02327	0.09623	-0.437	0.211	0.03818	0.3138	1578.22	-0.239	0.16	0.1337	0.3068	-0.318	0.16	0.04655	0.1853	FALSE	FALSE	FALSE
ENSG00000147003	CLTRN	45.543	-1.416	0.623	0.02299	0.09539	-0.981	0.615	0.111	NA	49.233	-1.047	0.604	0.08318	0.2192	-1.377	0.613	0.02463	0.1208	FALSE	FALSE	FALSE
ENSG00000183431	SF3A3	8319.79	0.46	0.17	0.006878	0.03883	0.223	0.17	0.1892	0.6413	7107.71	0.797	0.148	7.01e-08	1.348e-06	0.296	0.148	0.04589	0.1837	TRUE	FALSE	FALSE
ENSG00000117713	ARID1A	6764.95	1.65	0.185	4.32e-19	8.237e-17	0.818	0.185	9.908e-06	0.001014	19889.9	0.64	0.141	5.781e-06	7.626e-05	0.165	0.141	0.2421	0.5121	TRUE	TRUE	TRUE
ENSG00000111348	ARHGDIB	17.699	-2.526	1.204	0.03582	0.1302	-2.853	1.229	0.02029	NA	33.035	-1.422	0.739	0.05414	0.1605	-1.107	0.735	0.1319	0.3545	FALSE	FALSE	FALSE
ENSG00000166949	SMAD3	1083.71	0.955	0.219	1.3e-05	0.0002376	0.988	0.219	6.561e-06	0.0007136	2834.99	-0.443	0.199	0.02616	0.09258	0.246	0.199	0.2164	0.4792	FALSE	FALSE	FALSE
ENSG00000131747	TOP2A	8541.71	0.416	0.201	0.0379	0.135	0.277	0.201	0.1676	0.6078	7745.15	0.517	0.14	0.0002323	0.001961	0.293	0.141	0.03686	0.1588	FALSE	FALSE	FALSE
ENSG00000094916	CBX5	5227.07	0.402	0.196	0.04016	0.1408	0.253	0.196	0.1959	0.6506	5766.06	0.622	0.141	1.047e-05	0.0001289	0.381	0.141	0.006894	0.04936	FALSE	FALSE	FALSE
ENSG00000116761	CTH	1017.82	-1.454	0.28	2.167e-07	6.34e-06	-0.331	0.278	0.2339	0.6946	1654.7	-2.018	0.249	5.968e-16	3.295e-14	-0.646	0.248	0.009148	0.06021	TRUE	FALSE	FALSE
ENSG00000104870	FCGRT	415.735	-0.675	0.281	0.01648	0.07536	-0.344	0.28	0.2198	0.6803	964.286	-0.515	0.192	0.007182	0.03362	-0.764	0.193	7.309e-05	0.001373	FALSE	FALSE	FALSE
ENSG00000156860	FBRS	978.468	1.287	0.226	1.325e-08	5.262e-07	0.266	0.228	0.2438	0.7024	3010	0.885	0.163	5.823e-08	1.139e-06	0.755	0.163	3.815e-06	0.0001184	TRUE	TRUE	TRUE
ENSG00000167378	IRGQ	568.027	0.555	0.232	0.01698	0.07662	0.282	0.233	0.2268	0.6872	1294.02	0.977	0.171	1.022e-08	2.261e-07	0.668	0.171	9.63e-05	0.001743	FALSE	FALSE	FALSE
ENSG00000136874	STX17	795.535	-1.099	0.231	1.963e-06	4.523e-05	-0.579	0.23	0.0117	0.1647	322.398	-0.348	0.26	0.1814	0.3758	-0.511	0.262	0.05082	0.1956	FALSE	FALSE	FALSE
ENSG00000148834	GSTO1	3172.59	-0.736	0.194	0.0001516	0.001875	-0.437	0.194	0.02435	0.253	1953.31	-0.191	0.154	0.215	0.4209	-0.439	0.155	0.004482	0.03568	FALSE	FALSE	FALSE
ENSG00000173786	CNP	1153.17	0.323	0.209	0.122	0.3022	0.36	0.209	0.0854	0.4617	2061.06	0.52	0.155	0.00079	0.005512	0.326	0.155	0.03582	0.156	FALSE	FALSE	FALSE
ENSG00000055070	SZRD1	5362.65	0.751	0.181	3.372e-05	0.0005387	0.362	0.181	0.04566	0.3438	8758.42	0.678	0.141	1.637e-06	2.431e-05	0.182	0.142	0.1984	0.4556	FALSE	TRUE	FALSE
ENSG00000111667	USP5	9590.98	0.462	0.164	0.004829	0.02957	0.203	0.164	0.215	0.6747	13870.7	0.331	0.146	0.02324	0.08443	0.479	0.146	0.001029	0.01169	FALSE	TRUE	FALSE
ENSG00000004897	CDC27	1831.11	0.667	0.185	0.0003043	0.003288	0.228	0.185	0.2181	0.6783	2782.05	0.364	0.145	0.01225	0.05166	0.358	0.145	0.01369	0.07967	TRUE	TRUE	TRUE
ENSG00000141543	EIF4A3	4906.87	0.5	0.176	0.004508	0.02816	0.428	0.176	0.0151	0.1908	5466.61	0.227	0.14	0.1063	0.2605	0.219	0.14	0.1189	0.3322	FALSE	FALSE	FALSE
ENSG00000176390	CRLF3	530.981	-0.491	0.241	0.04126	0.1433	-0.414	0.241	0.08515	0.4614	486.031	-0.373	0.237	0.1154	0.2757	-0.707	0.239	0.003072	0.02684	FALSE	FALSE	FALSE
ENSG00000162039	MEIOB	571.035	-1.398	0.264	1.13e-07	3.622e-06	-0.579	0.261	0.02627	0.2627	105.158	-1.209	0.422	0.004174	0.02178	-0.516	0.416	0.2149	0.4768	FALSE	FALSE	FALSE
ENSG00000149743	TRPT1	609.31	-0.822	0.24	0.0006247	0.005864	-0.278	0.239	0.2449	0.704	1476.81	-1.039	0.179	6.666e-09	1.514e-07	-0.854	0.179	1.889e-06	6.444e-05	FALSE	FALSE	FALSE
ENSG00000147065	MSN	10059.7	0.686	0.161	2.112e-05	0.0003589	0.254	0.161	0.1162	0.5257	20681.2	0.249	0.151	0.09853	0.2471	0.324	0.151	0.03138	0.1432	FALSE	FALSE	FALSE
ENSG00000123080	CDKN2C	23.702	1.885	0.919	0.04028	0.141	1.185	0.937	0.2059	NA	204.866	2.055	0.33	4.985e-10	1.362e-08	1.451	0.334	1.351e-05	0.0003453	FALSE	FALSE	FALSE
ENSG00000124541	RRP36	1019.6	0.477	0.214	0.02564	0.1031	0.323	0.214	0.1318	0.5542	1202.12	0.492	0.171	0.003891	0.02055	0.295	0.171	0.08501	0.2712	FALSE	FALSE	FALSE
ENSG00000288018	ENSG00000288018	128.873	0.846	0.452	0.06089	0.1882	0.818	0.452	0.0704	0.4239	128.574	0.656	0.398	0.09923	0.2483	0.956	0.397	0.01596	0.08873	FALSE	FALSE	FALSE
ENSG00000127463	EMC1	3445.07	0.54	0.179	0.002541	0.01789	0.283	0.179	0.1143	0.5217	7071.3	-0.23	0.134	0.08578	0.2241	-0.27	0.134	0.04416	0.1795	FALSE	FALSE	FALSE
ENSG00000176485	PLAAT3	4452.51	-0.427	0.173	0.01361	0.06527	-0.228	0.173	0.1866	0.6373	9762.07	-1.329	0.185	7.183e-13	2.892e-11	-0.367	0.185	0.04711	0.1868	FALSE	FALSE	FALSE
ENSG00000253313	C1orf210	123.253	-1.052	0.401	0.008665	0.04638	-0.479	0.395	0.2247	0.6862	26.062	-2.326	0.838	0.005485	0.0271	-2.198	0.839	0.008788	0.05866	FALSE	FALSE	FALSE
ENSG00000197099	HRG-AS1	131.178	-1.793	0.397	6.165e-06	0.0001239	-0.655	0.383	0.08771	0.4676	26.064	-2.237	0.872	0.01026	0.04496	-1.219	0.846	0.1498	0.3839	FALSE	FALSE	FALSE
ENSG00000100575	TIMM9	564.104	-0.591	0.249	0.01774	0.07926	-0.353	0.249	0.1558	0.5916	569.708	-0.384	0.213	0.07083	0.1956	-0.616	0.214	0.003992	0.03285	FALSE	FALSE	FALSE
ENSG00000291082	HERC2P9	221.088	0.997	0.323	0.002048	0.01515	0.503	0.326	0.1234	0.5373	357.49	0.74	0.27	0.006116	0.02951	0.426	0.272	0.1169	0.3287	FALSE	FALSE	FALSE
ENSG00000165802	NSMF	1208.41	1.275	0.198	1.169e-10	6.994e-09	0.603	0.199	0.002465	0.06436	3106.05	0.82	0.185	9.722e-06	0.0001207	0.215	0.186	0.2462	0.5173	FALSE	FALSE	FALSE
ENSG00000185722	ANKFY1	2284.94	0.658	0.181	0.000272	0.003025	-0.211	0.182	0.2451	0.704	3577.96	0.465	0.159	0.003439	0.01858	-0.699	0.16	1.263e-05	0.0003242	FALSE	FALSE	FALSE
ENSG00000250479	CHCHD10	1020.07	0.276	0.215	0.1993	0.4144	0.476	0.215	0.02682	0.2637	2655.69	0.345	0.151	0.02199	0.08111	0.504	0.151	0.0008247	0.009846	TRUE	TRUE	TRUE
ENSG00000229546	LINC00428	761.348	-0.677	0.338	0.04534	0.1528	-0.43	0.338	0.2037	0.6599	1388.47	-2.897	0.187	3.578e-54	2.869e-51	-1.833	0.184	2.038e-23	9.213e-21	FALSE	FALSE	FALSE
ENSG00000169057	MECP2	1966.22	0.317	0.183	0.0833	0.2339	0.326	0.183	0.07468	0.4342	5071.26	0.263	0.153	0.0847	0.222	0.414	0.153	0.006692	0.04832	FALSE	FALSE	FALSE
ENSG00000088305	DNMT3B	41856.6	0.697	0.179	9.64e-05	0.001281	0.742	0.179	3.3e-05	0.002626	40118.1	-0.335	0.177	0.05897	0.1706	0.232	0.177	0.1904	0.4454	TRUE	FALSE	FALSE
ENSG00000111676	ATN1	6417.68	0.521	0.168	0.001898	0.01428	0.238	0.168	0.1557	0.5916	13173.1	0.482	0.133	0.0002865	0.002334	0.224	0.133	0.09162	0.2842	TRUE	FALSE	FALSE
ENSG00000104856	RELB	379.978	-0.64	0.282	0.02327	0.09623	-0.468	0.281	0.09616	0.4847	377.389	-0.371	0.242	0.1256	0.2934	-0.691	0.244	0.004672	0.03676	FALSE	FALSE	FALSE
ENSG00000122970	IFT81	432.014	-0.55	0.264	0.03676	0.1322	-0.364	0.263	0.1658	0.6053	191.245	1.34	0.325	3.822e-05	0.0004039	0.654	0.33	0.0472	0.1871	FALSE	FALSE	FALSE
ENSG00000283098	ENSG00000283098	384.708	-1.852	0.337	3.818e-08	1.366e-06	-0.892	0.332	0.007174	0.1223	35.544	-2.285	0.837	0.006342	0.03036	0.903	0.762	0.2365	0.5048	FALSE	FALSE	FALSE
ENSG00000100626	GALNT16	38.462	2.169	0.809	0.007368	0.04096	1.765	0.816	0.0306	NA	305.723	-0.491	0.271	0.07009	0.1941	0.393	0.268	0.142	0.3708	FALSE	FALSE	FALSE
ENSG00000165688	PMPCA	3240.56	0.452	0.181	0.01246	0.06091	0.332	0.181	0.06682	0.4139	4453.34	0.244	0.163	0.1332	0.3061	0.338	0.163	0.03778	0.1616	FALSE	FALSE	FALSE
ENSG00000175581	MRPL48	815.08	-0.387	0.216	0.07338	0.2149	-0.366	0.216	0.09053	0.473	885.813	-0.319	0.183	0.08164	0.216	-0.517	0.184	0.005032	0.03887	FALSE	FALSE	FALSE
ENSG00000271576	PRKACB-DT	34.489	1.932	0.805	0.01631	0.07479	2.052	0.805	0.01084	NA	149.416	-0.547	0.376	0.146	0.3259	0.651	0.369	0.07759	0.2554	FALSE	FALSE	FALSE
ENSG00000125877	ITPA	1758.46	0.443	0.192	0.02071	0.08836	0.29	0.192	0.1307	0.5519	2367.55	0.44	0.151	0.003609	0.01934	0.252	0.151	0.09593	0.2919	FALSE	FALSE	FALSE
ENSG00000206417	H1-10-AS1	33.272	1.834	0.731	0.01208	0.05941	0.945	0.745	0.2042	NA	70.575	1.134	0.53	0.03228	0.1089	1.568	0.528	0.002973	0.02617	FALSE	FALSE	FALSE
ENSG00000151135	TMEM263	462.301	-0.568	0.258	0.02799	0.1098	-0.377	0.258	0.1443	0.5748	415.622	0.515	0.255	0.04397	0.1374	0.538	0.256	0.03536	0.1551	FALSE	FALSE	FALSE
ENSG00000102796	DHRS12	183.817	-0.56	0.343	0.1028	0.2691	-0.749	0.345	0.02997	0.2801	247.941	-0.831	0.304	0.006257	0.03004	-0.48	0.303	0.1131	0.3229	FALSE	FALSE	FALSE
ENSG00000204856	FAM216A	564.907	-0.468	0.246	0.0568	0.1796	-0.371	0.246	0.1308	0.552	313.304	-0.508	0.266	0.05621	0.1649	-0.706	0.268	0.008318	0.05661	FALSE	FALSE	FALSE
ENSG00000166128	RAB8B	992.705	0.765	0.223	0.0006204	0.005831	0.462	0.224	0.03915	0.3186	1788.54	0.203	0.162	0.2125	0.4178	0.699	0.162	1.598e-05	0.0003953	FALSE	FALSE	FALSE
ENSG00000140320	BAHD1	1525.39	0.557	0.194	0.004004	0.02566	0.232	0.194	0.232	0.692	3056.45	0.948	0.158	1.926e-09	4.774e-08	0.379	0.158	0.01683	0.09255	TRUE	FALSE	FALSE
ENSG00000009954	BAZ1B	3649.01	0.603	0.189	0.001455	0.01156	0.218	0.19	0.2498	0.7082	5325.32	0.825	0.137	1.894e-09	4.708e-08	0.432	0.138	0.001664	0.01688	FALSE	FALSE	FALSE
ENSG00000181090	EHMT1	1675.2	0.646	0.221	0.003457	0.02284	0.427	0.221	0.0536	0.3727	4179.03	0.212	0.141	0.1326	0.3051	0.262	0.141	0.06343	0.2259	FALSE	FALSE	FALSE
ENSG00000065911	MTHFD2	9981.67	-0.753	0.198	0.0001417	0.001768	-0.362	0.198	0.06723	0.4149	11409.3	-0.856	0.428	0.04572	0.1415	-0.632	0.428	0.14	0.3671	TRUE	FALSE	FALSE
ENSG00000100220	RTCB	3270.42	0.299	0.176	0.08897	0.2439	0.246	0.176	0.162	0.6017	3917.16	0.655	0.157	2.885e-05	0.000316	0.482	0.157	0.002119	0.0203	FALSE	FALSE	FALSE
ENSG00000126217	MCF2L	234.425	1.122	0.324	0.0005352	0.005202	0.687	0.327	0.0355	0.3018	822.028	-0.305	0.202	0.1318	0.3036	-0.349	0.203	0.08537	0.2718	FALSE	FALSE	FALSE
ENSG00000121310	ECHDC2	485.774	-0.644	0.285	0.02354	0.09702	-0.391	0.284	0.1686	0.6091	725.052	-0.427	0.204	0.03594	0.1175	-0.456	0.204	0.02554	0.1239	TRUE	FALSE	FALSE
ENSG00000114738	MAPKAPK3	1339.38	1.196	0.203	4.152e-09	1.828e-07	0.708	0.204	0.0005271	0.02033	2679	0.47	0.156	0.002647	0.01504	0.18	0.157	0.2508	0.523	FALSE	FALSE	FALSE
ENSG00000132932	ATP8A2	204.857	1.3	0.425	0.00221	0.01611	0.967	0.427	0.02366	0.2494	1510.97	-0.436	0.209	0.03691	0.1201	0.272	0.208	0.1914	0.4467	FALSE	FALSE	FALSE
ENSG00000205060	SLC35B4	1074.01	0.68	0.204	0.0008854	0.007786	0.262	0.205	0.2015	0.6578	1147.46	0.452	0.182	0.01326	0.05506	0.378	0.183	0.03885	0.1648	FALSE	FALSE	FALSE
ENSG00000249992	TMEM158	163.275	0.794	0.365	0.02958	0.114	0.682	0.366	0.06216	0.3992	590.315	-0.341	0.236	0.1484	0.3293	0.57	0.234	0.01478	0.08407	FALSE	FALSE	FALSE
ENSG00000104679	R3HCC1	590.482	0.51	0.234	0.02942	0.1136	0.358	0.235	0.1275	0.5456	1143.73	0.498	0.172	0.003853	0.02039	0.289	0.173	0.09465	0.2898	FALSE	FALSE	FALSE
ENSG00000164167	LSM6	974.348	-0.329	0.208	0.1141	0.2886	-0.37	0.209	0.07658	0.44	688.652	0.416	0.209	0.04649	0.1435	-0.497	0.212	0.01877	0.09964	FALSE	FALSE	FALSE
ENSG00000163623	NKX6-1	224.178	1.578	0.336	2.743e-06	6.07e-05	0.695	0.345	0.04404	0.3389	2683.97	-0.218	0.173	0.2062	0.4092	0.475	0.172	0.005752	0.0431	FALSE	FALSE	FALSE
ENSG00000246859	STARD4-AS1	569.062	0.405	0.253	0.1094	0.2807	0.442	0.254	0.08139	0.4519	1663.76	-0.446	0.173	0.009716	0.04299	0.329	0.172	0.05551	0.2077	FALSE	FALSE	FALSE
ENSG00000090971	NAT14	691.281	0.391	0.275	0.1545	0.3516	0.61	0.274	0.02624	0.2627	1733.63	0.298	0.166	0.07372	0.2015	0.525	0.166	0.001595	0.01634	FALSE	FALSE	FALSE
ENSG00000006715	VPS41	1121.16	0.66	0.23	0.004118	0.02623	0.266	0.231	0.2484	0.7069	788.05	1.495	0.222	1.701e-11	5.715e-10	0.641	0.224	0.004214	0.03405	FALSE	FALSE	FALSE
ENSG00000213462	ERV3-1	180.278	0.405	0.35	0.2464	0.4738	1.02	0.347	0.00326	0.0768	495.117	0.627	0.234	0.007364	0.03436	1.567	0.232	1.343e-11	1.353e-09	TRUE	FALSE	FALSE
ENSG00000134352	IL6ST	857.529	-0.273	0.229	0.2335	0.4578	-0.838	0.231	0.0002784	0.01351	426.4	0.59	0.245	0.01595	0.06355	-0.671	0.251	0.007401	0.05207	FALSE	FALSE	FALSE
ENSG00000183778	B3GALT5	477.331	-0.586	0.378	0.1208	0.3004	-0.563	0.378	0.1366	0.5627	1815.89	-2.663	0.222	3.338e-33	7.242e-31	-1.702	0.22	1.058e-14	1.696e-12	FALSE	FALSE	FALSE
ENSG00000090565	RAB11FIP3	793.621	0.542	0.242	0.02527	0.1022	0.314	0.243	0.196	0.6508	2592.92	0.337	0.159	0.03395	0.1129	0.482	0.159	0.002424	0.0224	FALSE	FALSE	FALSE
ENSG00000105289	TJP3	679.226	-1.273	0.238	8.391e-08	2.768e-06	-0.265	0.234	0.258	0.7141	557.294	-1.441	0.224	1.147e-10	3.484e-09	-0.849	0.222	0.0001296	0.00221	TRUE	FALSE	FALSE
ENSG00000167608	TMC4	92.378	-2.968	0.596	6.33e-07	1.661e-05	-1.123	0.565	0.04681	0.348	39.832	-1.096	0.675	0.1047	0.2576	-1.094	0.678	0.1067	0.3111	FALSE	FALSE	FALSE
ENSG00000104814	MAP4K1	586.36	-0.986	0.286	0.0005626	0.005402	-0.54	0.285	0.05791	0.387	897.145	-0.258	0.201	0.1994	0.4004	-0.723	0.203	0.000363	0.005101	FALSE	FALSE	FALSE
ENSG00000236144	TMEM147-AS1	492.972	0.836	0.256	0.001115	0.00935	0.578	0.257	0.02478	0.2558	890.836	-0.269	0.188	0.1526	0.3352	0.328	0.187	0.07976	0.2598	FALSE	FALSE	FALSE
ENSG00000256364	ENSG00000256364	661.798	-0.447	0.239	0.06137	0.1891	-0.308	0.238	0.1969	0.6523	992.186	-1.559	0.207	4.989e-14	2.277e-12	-1.005	0.206	1.057e-06	3.851e-05	FALSE	FALSE	FALSE
ENSG00000166681	BEX3	5717.95	0.498	0.17	0.003306	0.02197	0.194	0.17	0.2539	0.7116	8443.32	0.634	0.138	4.211e-06	5.727e-05	0.445	0.138	0.001242	0.01335	FALSE	TRUE	FALSE
ENSG00000161395	PGAP3	451.129	0.926	0.254	0.0002636	0.002953	0.675	0.255	0.008013	0.1315	949.424	-0.284	0.182	0.118	0.2803	0.272	0.181	0.1322	0.3551	FALSE	FALSE	FALSE
ENSG00000204371	EHMT2	3987.19	0.455	0.176	0.009776	0.05087	0.423	0.176	0.01619	0.1989	7207.69	0.236	0.145	0.1038	0.2562	0.22	0.145	0.1292	0.3498	FALSE	FALSE	FALSE
ENSG00000128340	RAC2	33.866	-1.275	0.742	0.08592	0.2391	-1.141	0.741	0.1238	NA	83.277	-1.954	0.496	8.04e-05	0.0007727	-0.95	0.483	0.04919	0.1919	FALSE	FALSE	FALSE
ENSG00000105438	KDELR1	3218.14	0.309	0.175	0.07721	0.2223	0.279	0.175	0.1108	0.5144	4392.9	0.355	0.15	0.01769	0.06877	0.29	0.15	0.05336	0.2021	FALSE	FALSE	FALSE
ENSG00000282381	ENSG00000282381	96.852	1.132	0.446	0.01105	0.05576	0.605	0.45	0.1787	0.6258	159.185	0.661	0.354	0.06194	0.1769	0.942	0.354	0.007699	0.05343	FALSE	FALSE	FALSE
ENSG00000198830	HMGN2	12005.7	0.834	0.168	6.767e-07	1.751e-05	0.234	0.168	0.164	0.6038	12618.7	0.956	0.141	1.057e-11	3.656e-10	0.235	0.141	0.09556	0.2914	FALSE	TRUE	FALSE
ENSG00000143390	RFX5	1571.72	0.61	0.207	0.003269	0.02178	0.258	0.208	0.2151	0.6748	2659	0.368	0.148	0.01287	0.05374	0.325	0.148	0.02852	0.1339	FALSE	FALSE	FALSE
ENSG00000213190	MLLT11	2504.45	1.094	0.231	2.289e-06	5.178e-05	0.669	0.232	0.00391	0.08546	8308.57	0.556	0.48	0.2464	0.4597	1.246	0.48	0.009447	0.06142	TRUE	FALSE	FALSE
ENSG00000166860	ZBTB39	1456.57	0.468	0.202	0.02029	0.08738	0.257	0.202	0.2033	0.6598	2184.19	0.579	0.154	0.0001744	0.00154	0.324	0.155	0.03619	0.1572	FALSE	FALSE	FALSE
ENSG00000101871	MID1	1468.93	0.312	0.214	0.1451	0.3376	0.371	0.214	0.0836	0.4579	2451.19	-0.596	0.196	0.002373	0.01375	0.427	0.196	0.02902	0.1354	FALSE	FALSE	FALSE
ENSG00000168374	ARF4	3686.64	-0.249	0.172	0.1476	0.3416	-0.399	0.172	0.02025	0.2294	2738.79	0.353	0.152	0.01996	0.07547	-0.274	0.152	0.07239	0.2443	FALSE	FALSE	FALSE
ENSG00000095596	CYP26A1	1161.1	3.821	0.897	2.047e-05	0.00035	1.956	0.898	0.02934	0.2774	755.491	-0.473	0.201	0.01868	0.07171	-0.25	0.201	0.2126	0.4736	FALSE	FALSE	FALSE
ENSG00000181350	LRRC75A	1838.44	-1.006	0.199	4.202e-07	1.157e-05	-0.271	0.198	0.1713	0.6132	1024.08	-0.366	0.214	0.08664	0.2255	-0.642	0.214	0.002778	0.02502	FALSE	FALSE	FALSE
ENSG00000064961	HMG20B	2945.83	0.226	0.18	0.2075	0.4258	0.435	0.179	0.01534	0.192	4156.71	0.295	0.141	0.03625	0.1184	0.443	0.141	0.001674	0.01695	FALSE	FALSE	FALSE
ENSG00000182568	SATB1	179.656	1.084	0.37	0.003385	0.02242	0.497	0.377	0.1868	0.6376	535.08	0.737	0.247	0.002786	0.01565	0.452	0.248	0.06803	0.2352	FALSE	FALSE	FALSE
ENSG00000141564	RPTOR	2391.9	0.442	0.179	0.01389	0.06631	0.289	0.18	0.1076	0.509	2931.91	0.271	0.168	0.1072	0.2624	0.359	0.168	0.03292	0.1481	TRUE	TRUE	TRUE
ENSG00000026297	RNASET2	1155.74	-0.962	0.237	4.78e-05	0.0007255	-0.265	0.235	0.2599	0.7154	1593.96	-0.96	0.167	9.234e-09	2.062e-07	-0.507	0.167	0.00236	0.02199	TRUE	FALSE	FALSE
ENSG00000188612	SUMO2	9526.96	0.445	0.168	0.007962	0.04353	0.195	0.168	0.2453	0.7041	14425.3	0.544	0.144	0.0001611	0.001433	0.374	0.144	0.009562	0.0619	FALSE	FALSE	FALSE
ENSG00000115652	UXS1	2302.97	-0.574	0.22	0.009138	0.04842	-0.591	0.22	0.007305	0.1242	3864.34	-0.266	0.14	0.05684	0.1663	-0.183	0.14	0.1902	0.4452	FALSE	FALSE	FALSE
ENSG00000081923	ATP8B1	389.569	-1.859	0.3	5.738e-10	2.963e-08	-0.823	0.294	0.005164	0.1021	40.662	-1.853	0.81	0.02215	0.08149	-0.942	0.796	0.2364	0.5046	FALSE	FALSE	FALSE
ENSG00000186716	BCR	3291.01	0.5	0.211	0.01763	0.07892	0.248	0.211	0.2403	0.699	7190.93	0.671	0.146	4.054e-06	5.562e-05	0.399	0.146	0.006265	0.04609	FALSE	FALSE	FALSE
ENSG00000124839	RAB17	192.408	-1.893	0.358	1.197e-07	3.803e-06	-0.384	0.341	0.2609	0.7159	49.987	-2.846	0.694	4.141e-05	0.0004334	-1.972	0.675	0.003478	0.02958	FALSE	FALSE	FALSE
ENSG00000126461	SCAF1	4132.01	0.903	0.177	3.503e-07	9.819e-06	0.329	0.178	0.06397	0.4049	13615.7	0.467	0.146	0.001331	0.008467	-0.187	0.146	0.1996	0.4572	FALSE	FALSE	FALSE
ENSG00000138190	EXOC6	167.912	0.959	0.386	0.01288	0.0625	0.471	0.389	0.2261	0.6871	219.944	1.081	0.333	0.001168	0.007616	0.751	0.335	0.02491	0.1217	TRUE	FALSE	FALSE
ENSG00000157303	SUSD3	284.052	-1.299	0.325	6.453e-05	0.0009264	-0.357	0.319	0.2638	0.7188	52.095	-2.155	0.621	0.0005245	0.00391	-2.082	0.623	0.0008317	0.009903	FALSE	FALSE	FALSE
ENSG00000101972	STAG2	4326.02	0.479	0.193	0.01335	0.06433	0.222	0.194	0.2519	0.7089	3810.34	0.662	0.148	7.832e-06	0.0001	0.728	0.148	8.931e-07	3.344e-05	FALSE	FALSE	FALSE
ENSG00000101639	CEP192	1362.15	-0.479	0.194	0.01331	0.06414	-0.449	0.194	0.02039	0.2304	1005.82	0.327	0.181	0.07079	0.1955	0.254	0.181	0.1608	0.4014	FALSE	FALSE	FALSE
ENSG00000135720	DYNC1LI2	3855.46	0.679	0.183	0.0002111	0.002459	0.204	0.183	0.2651	0.7195	3741.69	0.944	0.153	6.896e-10	1.843e-08	0.654	0.153	1.973e-05	0.0004729	FALSE	FALSE	FALSE
ENSG00000136153	LMO7	116.816	-1.787	0.427	2.884e-05	0.0004728	-0.532	0.413	0.1972	0.6525	81.465	-1.213	0.484	0.01215	0.05128	-0.921	0.482	0.0561	0.2091	FALSE	FALSE	FALSE
ENSG00000130182	ZSCAN10	2367.51	-0.92	0.216	2.024e-05	0.000347	-0.24	0.215	0.2656	0.7196	1579.58	-3.029	0.178	8.253e-65	8.953e-62	-1.712	0.174	9.851e-23	4.237e-20	FALSE	FALSE	FALSE
ENSG00000289195	ENSG00000289195	1562.62	-2.453	0.231	2.59e-26	1.096e-23	-0.263	0.227	0.2461	0.7052	34.319	-5.489	1.112	7.926e-07	1.264e-05	-2.047	0.878	0.01972	0.1032	FALSE	FALSE	FALSE
ENSG00000134698	AGO4	1233.78	-0.343	0.25	0.1707	0.3749	-0.528	0.251	0.0349	0.2992	1440.34	0.47	0.175	0.007057	0.03312	0.338	0.175	0.05343	0.2023	FALSE	FALSE	FALSE
ENSG00000110987	BCL7A	641.342	0.88	0.243	0.0002898	0.003172	0.272	0.244	0.266	0.72	1120.62	1.772	0.187	3.253e-21	2.898e-19	1.186	0.188	3.19e-10	2.581e-08	FALSE	FALSE	FALSE
ENSG00000049618	ARID1B	1505.22	0.68	0.222	0.00213	0.01565	0.252	0.222	0.2566	0.7131	5896.6	0.412	0.151	0.006399	0.03055	0.49	0.151	0.001187	0.01297	FALSE	FALSE	FALSE
ENSG00000172057	ORMDL3	1728.08	0.287	0.189	0.1297	0.3138	0.289	0.189	0.126	0.5435	1410.24	0.81	0.164	8.136e-07	1.291e-05	0.421	0.165	0.01068	0.06695	FALSE	FALSE	FALSE
ENSG00000087152	ATXN7L3	3367.19	0.658	0.189	0.0005008	0.004936	0.305	0.189	0.1068	0.5073	5692.61	0.436	0.141	0.002036	0.01208	0.2	0.141	0.1576	0.3964	TRUE	FALSE	FALSE
ENSG00000198856	OSTC	3050.33	-0.767	0.19	5.656e-05	0.0008323	-0.588	0.19	0.00202	0.05613	1851.18	0.182	0.155	0.2406	0.4517	-0.351	0.156	0.02447	0.1202	FALSE	FALSE	FALSE
ENSG00000173692	PSMD1	5963.61	0.591	0.18	0.001023	0.00874	0.209	0.18	0.245	0.704	6844.78	0.318	0.134	0.01785	0.06926	0.389	0.134	0.003686	0.03094	TRUE	FALSE	FALSE
ENSG00000205189	ZBTB10	1220.46	-0.3	0.216	0.1645	0.3666	-0.361	0.217	0.09553	0.4844	1493.78	0.471	0.169	0.005359	0.02658	0.516	0.169	0.002291	0.02153	TRUE	FALSE	FALSE
ENSG00000163596	ICA1L	330.248	1.053	0.306	0.0005757	0.005506	0.481	0.31	0.1201	0.5336	1012.57	0.517	0.194	0.007709	0.03566	-0.289	0.196	0.1393	0.366	FALSE	FALSE	FALSE
ENSG00000188818	ZDHHC11	133.004	2.098	0.4	1.589e-07	4.87e-06	0.686	0.412	0.0958	0.4845	422.935	0.993	0.251	7.796e-05	0.0007531	-0.35	0.257	0.1725	0.4201	TRUE	TRUE	TRUE
ENSG00000079432	CIC	1484.94	0.515	0.231	0.0257	0.1033	0.272	0.231	0.2389	0.6976	4974.53	0.753	0.145	1.977e-07	3.516e-06	0.419	0.145	0.00381	0.0317	FALSE	FALSE	FALSE
ENSG00000204120	GIGYF2	2643.3	0.854	0.191	7.566e-06	0.0001483	0.297	0.191	0.1202	0.5336	2950.96	0.497	0.15	0.0009266	0.00631	0.218	0.15	0.1473	0.3801	FALSE	FALSE	FALSE
ENSG00000100426	ZBED4	2319.67	0.524	0.177	0.003078	0.02072	0.237	0.177	0.1822	0.6305	2191.05	0.894	0.172	2.172e-07	3.822e-06	0.3	0.173	0.08319	0.267	FALSE	FALSE	FALSE
ENSG00000296303	ENSG00000296303	268.266	-0.971	0.435	0.02567	0.1033	-0.507	0.434	0.2428	0.7013	861.452	-3.099	0.215	6.254e-47	3.204e-44	-1.08	0.207	1.703e-07	7.545e-06	FALSE	FALSE	FALSE
ENSG00000107036	RIC1	561.054	0.435	0.273	0.1115	0.2845	0.388	0.273	0.1554	0.5916	471.972	0.92	0.242	0.000145	0.001303	0.763	0.243	0.00168	0.01698	FALSE	FALSE	FALSE
ENSG00000109685	NSD2	5188.56	0.25	0.181	0.1686	0.3718	0.299	0.181	0.09931	0.49	2637.55	0.972	0.158	7.063e-10	1.885e-08	0.515	0.158	0.001117	0.01238	FALSE	FALSE	FALSE
ENSG00000120725	SIL1	395.391	-0.792	0.26	0.002282	0.01649	-0.288	0.258	0.264	0.7188	780.278	-0.799	0.216	0.0002166	0.001851	-0.648	0.216	0.00268	0.02433	TRUE	FALSE	FALSE
ENSG00000137809	ITGA11	19.914	2.058	1.261	0.1027	0.269	1.915	1.265	0.1301	NA	46.407	-1.758	0.642	0.006208	0.02989	-1.379	0.636	0.0302	0.1393	TRUE	FALSE	FALSE
ENSG00000129473	BCL2L2	748.071	0.579	0.221	0.008754	0.04676	0.449	0.222	0.04277	0.3342	1469.87	0.207	0.168	0.2177	0.4242	0.637	0.167	0.0001413	0.002377	FALSE	FALSE	FALSE
ENSG00000006740	ARHGAP44	1050.74	-0.524	0.219	0.01666	0.07572	-0.278	0.218	0.2031	0.6596	865.888	-0.416	0.21	0.0479	0.1467	-0.662	0.211	0.001716	0.01724	TRUE	FALSE	FALSE
ENSG00000132849	PATJ	999.664	-0.91	0.252	0.0003147	0.003381	-0.278	0.251	0.2681	0.7223	1322.32	-1.604	0.176	7.016e-20	5.459e-18	-0.572	0.174	0.000999	0.01147	FALSE	FALSE	FALSE
ENSG00000151650	VENTX	3182.12	-1.629	0.201	5.835e-16	7.971e-14	-0.833	0.201	3.25e-05	0.002625	1172.44	-1.837	0.214	8.8e-18	5.735e-16	-0.233	0.211	0.2694	0.5455	TRUE	FALSE	FALSE
ENSG00000146143	PRIM2	828.075	-0.424	0.236	0.07211	0.2125	-0.384	0.236	0.1039	0.5011	837.141	-0.353	0.198	0.07476	0.2037	-0.466	0.198	0.01888	0.09989	FALSE	FALSE	FALSE
ENSG00000300229	ENSG00000300229	8.254	-2.252	1.571	0.1518	NA	-2.61	1.611	0.1052	NA	14.106	-5.849	1.619	0.000303	NA	-3.214	1.286	0.01243	NA	FALSE	FALSE	FALSE
ENSG00000114626	ABTB1	147.748	-1.119	0.426	0.008555	0.04592	-0.491	0.421	0.2443	0.7031	326.403	-0.757	0.285	0.007997	0.03673	-0.746	0.286	0.009121	0.06018	FALSE	FALSE	FALSE
ENSG00000165672	PRDX3	6742.18	-0.38	0.169	0.02507	0.1016	-0.446	0.17	0.008527	0.1363	4681.36	-0.183	0.137	0.1816	0.3759	-0.263	0.137	0.0548	0.2061	FALSE	FALSE	FALSE
ENSG00000171456	ASXL1	1311.49	1.222	0.239	3.206e-07	9.102e-06	0.265	0.24	0.2704	0.7252	2975.41	1.591	0.146	1.023e-27	1.486e-25	0.964	0.146	4.547e-11	4.242e-09	TRUE	TRUE	TRUE
ENSG00000185728	YTHDF3	2096.18	0.791	0.212	0.0001837	0.002187	0.234	0.212	0.27	0.7247	1682.17	0.927	0.166	2.214e-08	4.657e-07	0.612	0.166	0.0002291	0.003513	FALSE	FALSE	FALSE
ENSG00000010803	SCMH1	461.411	0.481	0.253	0.05792	0.1818	0.364	0.254	0.1527	0.5885	1299.72	0.74	0.201	0.000225	0.001916	0.378	0.201	0.06001	0.2181	TRUE	FALSE	FALSE
ENSG00000133818	RRAS2	2792.08	-0.551	0.223	0.01363	0.0653	-0.415	0.223	0.06284	0.4006	1586.37	-0.444	0.169	0.008438	0.03839	-0.223	0.169	0.1862	0.4397	FALSE	FALSE	FALSE
ENSG00000171368	TPPP	180.954	-1.177	0.361	0.001122	0.009398	-0.555	0.357	0.1203	0.5337	278.367	0.438	0.289	0.1298	0.3004	0.673	0.289	0.01998	0.1043	TRUE	TRUE	TRUE
ENSG00000165566	AMER2	45.132	1.175	0.764	0.1242	0.3055	1.124	0.77	0.1442	NA	194.434	-1.558	0.406	0.0001226	0.001122	1.153	0.385	0.002733	0.02472	FALSE	FALSE	FALSE
ENSG00000132005	RFX1	608.304	0.44	0.243	0.06974	0.2072	0.32	0.243	0.188	0.6398	1174.11	0.836	0.186	7.309e-06	9.374e-05	0.461	0.187	0.01373	0.07981	FALSE	FALSE	FALSE
ENSG00000101216	GMEB2	696.19	0.627	0.224	0.005202	0.03133	0.302	0.225	0.1802	0.6273	1538.16	0.582	0.164	0.0003754	0.002945	0.282	0.164	0.08601	0.273	FALSE	FALSE	FALSE
ENSG00000172830	SSH3	200.616	-1.087	0.391	0.005486	0.03263	-0.439	0.388	0.2575	0.7141	727.456	-1.417	0.199	1.079e-12	4.278e-11	-0.512	0.196	0.009168	0.06026	TRUE	FALSE	FALSE
ENSG00000148925	BTBD10	690.039	-0.599	0.229	0.008834	0.04707	-0.52	0.229	0.02301	0.2461	645.667	-0.279	0.226	0.2176	0.4242	-0.518	0.227	0.02272	0.1141	FALSE	FALSE	FALSE
ENSG00000086666	ZFAND6	3388.95	-0.626	0.174	0.000325	0.003474	-0.262	0.174	0.1319	0.5545	2245.38	-0.643	0.155	3.334e-05	0.0003562	-0.228	0.155	0.1406	0.3682	FALSE	FALSE	FALSE
ENSG00000050405	LIMA1	626.513	0.514	0.231	0.02634	0.1051	-0.334	0.235	0.155	0.5916	1286.37	0.54	0.195	0.005666	0.02783	-0.337	0.197	0.08601	0.273	FALSE	FALSE	FALSE
ENSG00000134057	CCNB1	5282.28	0.535	0.17	0.0017	0.01308	0.194	0.171	0.2553	0.7125	8677.38	0.683	0.135	4.267e-07	7.173e-06	0.326	0.135	0.01603	0.08903	FALSE	FALSE	FALSE
ENSG00000099326	MZF1	70.622	1.152	0.526	0.0285	0.1113	1.154	0.528	0.0289	0.2761	387.181	-0.584	0.251	0.01998	0.07553	0.321	0.248	0.1959	0.4523	FALSE	FALSE	FALSE
ENSG00000116741	RGS2	877.544	0.456	0.226	0.04368	0.1488	0.272	0.227	0.2295	0.6896	903.991	1.392	0.216	1.156e-10	3.506e-09	0.748	0.217	0.0005718	0.007333	FALSE	FALSE	FALSE
ENSG00000138018	SELENOI	2783.18	0.289	0.176	0.1014	0.2667	0.35	0.176	0.04738	0.3494	2201.8	0.32	0.157	0.04189	0.1322	0.273	0.158	0.08333	0.2673	FALSE	FALSE	FALSE
ENSG00000163093	BBS5	87.874	1.342	0.471	0.004359	0.02743	0.675	0.478	0.1579	0.5963	356.819	0.836	0.265	0.00162	0.009994	0.426	0.267	0.1103	0.3179	TRUE	TRUE	TRUE
ENSG00000198380	GFPT1	6487.19	-0.878	0.212	3.585e-05	0.0005675	-0.472	0.212	0.02615	0.2625	6301.7	-1.223	0.144	2.411e-17	1.497e-15	-0.166	0.144	0.2494	0.5216	TRUE	FALSE	FALSE
ENSG00000139793	MBNL2	14.693	2.227	1.407	0.1136	0.2879	2.142	1.411	0.1291	NA	56.62	1.267	0.594	0.03289	0.1105	2.215	0.587	0.0001615	0.002658	FALSE	FALSE	FALSE
ENSG00000121753	ADGRB2	117.924	1.581	0.448	0.0004122	0.004229	1.626	0.448	0.0002862	0.01374	947.326	-0.228	0.209	0.2751	0.4938	1.181	0.206	1.032e-08	6.067e-07	TRUE	TRUE	TRUE
ENSG00000130749	ZC3H4	1698.13	0.479	0.189	0.01107	0.05584	0.407	0.189	0.03108	0.2855	3851.42	0.485	0.139	0.0004978	0.003747	0.166	0.14	0.2332	0.5009	FALSE	TRUE	FALSE
ENSG00000150867	PIP4K2A	893.923	0.36	0.238	0.1305	0.3148	0.349	0.238	0.1427	0.5722	1600.94	0.547	0.182	0.002632	0.01497	0.758	0.182	3.012e-05	0.0006649	FALSE	FALSE	FALSE
ENSG00000111671	SPSB2	1067.73	-0.334	0.23	0.1451	0.3376	-0.356	0.23	0.1214	0.5359	2497.98	-0.476	0.151	0.001609	0.00995	-0.4	0.151	0.007982	0.05498	TRUE	TRUE	TRUE
ENSG00000132155	RAF1	4322.03	0.323	0.179	0.07061	0.2091	0.248	0.179	0.1659	0.6053	3539.19	0.353	0.16	0.02722	0.0955	0.4	0.16	0.01238	0.07386	FALSE	FALSE	FALSE
ENSG00000119965	C10orf88	317.638	-0.586	0.314	0.0621	0.1909	-0.707	0.315	0.02483	0.2559	266.728	-0.396	0.277	0.1536	0.3365	-0.586	0.279	0.0357	0.1559	FALSE	FALSE	FALSE
ENSG00000137801	THBS1	82.138	2.476	0.507	1.065e-06	2.61e-05	0.599	0.531	0.2596	0.7154	196.82	-0.856	0.356	0.01602	0.06373	-1.174	0.359	0.001072	0.01201	FALSE	FALSE	FALSE
ENSG00000077009	NMRK2	379.861	-1.762	0.294	1.927e-09	9.108e-08	-0.313	0.286	0.2743	0.7283	405.381	-1.58	0.244	9.005e-11	2.773e-09	-0.724	0.24	0.00257	0.02344	FALSE	FALSE	FALSE
ENSG00000104969	SGTA	3684.51	0.513	0.177	0.0038	0.02465	0.227	0.177	0.2003	0.6568	6779.79	0.429	0.134	0.001385	0.008763	0.242	0.134	0.07141	0.2423	FALSE	TRUE	FALSE
ENSG00000127191	TRAF2	1084.23	0.371	0.202	0.06611	0.1993	0.304	0.202	0.1331	0.5567	1611.48	0.397	0.161	0.01374	0.05652	0.299	0.162	0.06421	0.2276	FALSE	FALSE	FALSE
ENSG00000133195	SLC39A11	768.133	-0.604	0.249	0.01537	0.07133	-0.281	0.248	0.2581	0.7141	784.371	-0.824	0.2	3.87e-05	0.0004087	-0.578	0.2	0.003857	0.03201	FALSE	FALSE	FALSE
ENSG00000118257	NRP2	351.156	3.382	1.162	0.003605	0.02364	1.283	1.165	0.2708	0.7254	1446.76	3.044	0.508	2.083e-09	5.109e-08	1.487	0.509	0.00348	0.02959	TRUE	TRUE	TRUE
ENSG00000143199	ADCY10	734.933	0.346	0.319	0.278	0.5103	1.719	0.316	5.291e-08	1.27e-05	1006.44	-2.799	0.283	3.933e-23	4.144e-21	1.486	0.267	2.792e-08	1.474e-06	FALSE	FALSE	FALSE
ENSG00000242802	AP5Z1	1060.69	-0.374	0.237	0.1151	0.2905	-0.338	0.237	0.1547	0.5913	1651.72	-0.467	0.175	0.007704	0.03566	-0.61	0.176	0.0005136	0.006723	TRUE	TRUE	TRUE
ENSG00000185608	MRPL40	282.905	-0.787	0.291	0.006931	0.03907	-0.364	0.289	0.2083	0.6659	239.327	-0.685	0.291	0.01837	0.07084	-0.585	0.291	0.04442	0.1801	TRUE	FALSE	FALSE
ENSG00000155158	TTC39B	271.327	-0.744	0.409	0.06887	0.2054	-0.513	0.408	0.2093	0.6678	411.12	-1.641	0.272	1.672e-09	4.231e-08	-1.189	0.271	1.113e-05	0.0002921	FALSE	FALSE	FALSE
ENSG00000167601	AXL	89.833	1.046	0.477	0.02841	0.1111	0.572	0.486	0.2391	0.6977	979.203	-0.622	0.186	0.000805	0.005602	0.472	0.184	0.0101	0.06411	FALSE	FALSE	FALSE
ENSG00000104635	SLC39A14	1774.21	-0.417	0.185	0.02439	0.09956	-0.238	0.185	0.1992	0.6549	2349.99	-0.325	0.166	0.05073	0.1531	-0.468	0.166	0.004908	0.03818	FALSE	FALSE	FALSE
ENSG00000181827	RFX7	950.844	0.803	0.212	0.0001539	0.001893	0.238	0.214	0.2648	0.7192	1500.53	0.573	0.164	0.0004791	0.003628	0.404	0.164	0.01396	0.08072	TRUE	TRUE	TRUE
ENSG00000162885	B3GALNT2	973.144	0.348	0.208	0.09429	0.2536	0.35	0.208	0.09312	0.4782	1283.53	0.388	0.172	0.02438	0.08769	0.315	0.173	0.06807	0.2352	FALSE	FALSE	FALSE
ENSG00000167862	MRPL58	820.445	-0.533	0.216	0.01341	0.06449	-0.244	0.215	0.2571	0.7136	826.405	-0.821	0.219	0.0001815	0.001596	-0.57	0.219	0.009283	0.06074	TRUE	FALSE	FALSE
ENSG00000096746	HNRNPH3	6469.68	0.246	0.167	0.1408	0.331	0.251	0.167	0.1328	0.5566	4481.93	0.479	0.149	0.001285	0.008229	0.416	0.149	0.005191	0.03976	TRUE	FALSE	FALSE
ENSG00000139926	FRMD6	278.317	-0.602	0.34	0.07697	0.2218	-0.437	0.34	0.1987	0.6541	183.339	1.793	0.363	7.889e-07	1.26e-05	1.045	0.367	0.004425	0.03533	FALSE	FALSE	FALSE
ENSG00000104419	NDRG1	504.601	-1.457	0.265	3.992e-08	1.422e-06	-1	0.264	0.0001499	0.008436	692.91	-0.266	0.206	0.1981	0.3987	-0.359	0.207	0.08245	0.2657	FALSE	FALSE	FALSE
ENSG00000205517	RGL3	121.808	-1.796	0.45	6.455e-05	0.0009264	-0.468	0.434	0.281	0.7351	184.55	-2.001	0.384	1.857e-07	3.313e-06	-1.683	0.382	1.07e-05	0.0002828	FALSE	FALSE	FALSE
ENSG00000072201	LNX1	316.234	-1.126	0.297	0.0001498	0.001856	-1.034	0.297	0.0005033	0.01984	215.088	-0.352	0.321	0.2728	0.4916	-0.869	0.326	0.007646	0.05321	FALSE	FALSE	FALSE
ENSG00000141655	TNFRSF11A	91.219	1.725	0.466	0.0002163	0.002508	0.517	0.478	0.2798	0.7347	898.406	0.654	0.198	0.0009518	0.006449	0.713	0.198	0.000317	0.004575	FALSE	FALSE	FALSE
ENSG00000178538	CA8	33.296	-1.266	0.722	0.07936	0.2263	-1.681	0.736	0.02241	NA	93.568	-0.613	0.452	0.1755	0.3674	-1.299	0.462	0.004988	0.03862	TRUE	TRUE	TRUE
ENSG00000167657	DAPK3	2251.46	0.445	0.192	0.02065	0.08822	0.455	0.193	0.01805	0.2137	2474.46	0.389	0.148	0.00831	0.03791	0.175	0.148	0.2354	0.5036	FALSE	FALSE	FALSE
ENSG00000103148	NPRL3	1064.32	-0.277	0.208	0.1824	0.3917	-0.363	0.208	0.08143	0.4519	2896.81	-0.403	0.157	0.01008	0.04433	-0.412	0.157	0.008668	0.05822	FALSE	FALSE	FALSE
ENSG00000133226	SRRM1	5428.77	0.549	0.176	0.001821	0.01381	0.23	0.176	0.1919	0.6459	8554.4	0.276	0.155	0.07454	0.2031	0.376	0.155	0.01503	0.08505	TRUE	FALSE	FALSE
ENSG00000135503	ACVR1B	1948.05	0.404	0.181	0.02558	0.103	0.247	0.181	0.1735	0.6166	2552.35	0.302	0.149	0.04232	0.1333	0.303	0.149	0.04231	0.1745	TRUE	FALSE	FALSE
ENSG00000277957	SENP3-EIF4A1	196.841	1.276	0.333	0.0001304	0.00165	0.754	0.337	0.02507	0.2569	403.278	-0.453	0.247	0.06652	0.1867	-0.322	0.247	0.1927	0.448	FALSE	FALSE	FALSE
ENSG00000131788	PIAS3	1422.7	-0.349	0.198	0.07704	0.222	-0.249	0.198	0.2074	0.6651	2255.18	-0.564	0.156	0.0003024	0.002451	-0.697	0.156	8.476e-06	0.0002332	TRUE	FALSE	FALSE
ENSG00000108669	CYTH1	752.782	0.428	0.223	0.05461	0.1748	0.32	0.223	0.152	0.5875	1226.68	0.866	0.172	4.376e-07	7.31e-06	0.304	0.173	0.07819	0.2567	FALSE	FALSE	FALSE
ENSG00000126368	NR1D1	419.45	-1.397	0.269	2.007e-07	5.931e-06	-0.855	0.266	0.001319	0.0409	283.233	-0.555	0.278	0.04635	0.1432	-0.329	0.278	0.2372	0.5057	FALSE	FALSE	FALSE
ENSG00000115935	WIPF1	121.94	0.825	0.424	0.05174	0.168	0.513	0.428	0.2304	0.6907	299.696	0.816	0.273	0.002818	0.01581	1.146	0.273	2.627e-05	0.0005916	FALSE	FALSE	FALSE
ENSG00000087087	SRRT	5211.59	0.751	0.174	1.652e-05	0.0002903	0.434	0.174	0.01277	0.1723	7285.54	0.481	0.146	0.0009935	0.006643	0.161	0.146	0.2715	0.5471	FALSE	FALSE	FALSE
ENSG00000158301	GPRASP2	769.115	-0.449	0.235	0.05651	0.1791	-0.412	0.236	0.08076	0.4514	1436.14	0.669	0.174	0.0001197	0.001097	0.253	0.175	0.1479	0.3809	FALSE	FALSE	FALSE
ENSG00000203705	TATDN3	560.831	-0.599	0.245	0.01444	0.06812	-0.444	0.245	0.06956	0.4222	751.292	-0.581	0.215	0.006852	0.03234	-0.278	0.215	0.1949	0.451	FALSE	FALSE	FALSE
ENSG00000145495	MARCHF6	2910.39	0.808	0.178	5.733e-06	0.000117	0.501	0.178	0.004965	0.0987	3887.86	0.612	0.141	1.385e-05	0.0001655	0.152	0.141	0.281	0.5572	TRUE	FALSE	FALSE
ENSG00000100028	SNRPD3	4169.77	0.228	0.175	0.1916	0.4044	0.308	0.175	0.07776	0.4433	3763.53	0.411	0.162	0.01113	0.04786	0.448	0.162	0.005683	0.04271	FALSE	FALSE	FALSE
ENSG00000133059	DSTYK	1011.42	-0.32	0.209	0.1254	0.3075	-0.408	0.209	0.05068	0.362	1099.15	0.532	0.209	0.01071	0.0465	0.345	0.209	0.09947	0.298	TRUE	FALSE	FALSE
ENSG00000167986	DDB1	13356.6	0.416	0.172	0.01592	0.07333	0.217	0.173	0.2089	0.6671	18691.3	0.451	0.14	0.001265	0.00812	0.263	0.14	0.0603	0.2185	TRUE	FALSE	FALSE
ENSG00000163939	PBRM1	1574.2	0.669	0.212	0.001571	0.01229	0.299	0.212	0.1588	0.5966	1748.71	0.483	0.165	0.003486	0.01881	0.256	0.166	0.123	0.3396	FALSE	FALSE	FALSE
ENSG00000165916	PSMC3	6434.34	0.622	0.179	0.0004981	0.004919	0.248	0.179	0.1659	0.6053	8422.59	0.593	0.135	1.121e-05	0.0001366	0.21	0.135	0.1208	0.3358	TRUE	FALSE	FALSE
ENSG00000308486	ENSG00000308486	29.303	-1.624	0.779	0.03702	0.1328	-0.881	0.761	0.2471	NA	23.73	-5.005	1.106	5.985e-06	7.867e-05	-2.673	0.904	0.003112	0.02714	FALSE	FALSE	FALSE
ENSG00000164176	EDIL3	107.748	-0.819	0.459	0.07439	0.2169	-0.616	0.459	0.1793	0.6258	249.351	-0.786	0.291	0.006924	0.03262	-0.645	0.291	0.02677	0.1281	FALSE	FALSE	FALSE
ENSG00000157881	PANK4	1101.43	0.823	0.217	0.0001537	0.001893	0.325	0.218	0.1369	0.5629	2363.65	0.407	0.159	0.01075	0.04662	0.236	0.16	0.1398	0.3666	TRUE	FALSE	FALSE
ENSG00000101445	PPP1R16B	1219.53	-0.34	0.237	0.1506	0.3466	-0.352	0.237	0.137	0.5629	954.125	1.337	0.198	1.533e-11	5.168e-10	0.749	0.199	0.0001732	0.002807	FALSE	FALSE	FALSE
ENSG00000189077	TMEM120A	534.554	-0.408	0.245	0.09602	0.2567	-0.389	0.245	0.1127	0.5182	717.775	-0.403	0.229	0.07869	0.211	-0.798	0.231	0.0005487	0.007098	FALSE	FALSE	FALSE
ENSG00000169715	MT1E	1823.79	-0.371	0.205	0.07066	0.2092	-0.944	0.206	4.69e-06	0.0005629	131.901	0.68	0.398	0.08764	0.2273	-0.619	0.409	0.13	0.3512	FALSE	FALSE	FALSE
ENSG00000099783	HNRNPM	13044.8	0.528	0.161	0.001031	0.008793	0.172	0.161	0.2856	0.7375	12725.8	0.664	0.135	8.541e-07	1.35e-05	0.424	0.135	0.001675	0.01695	FALSE	FALSE	FALSE
ENSG00000133943	DGLUCY	393.558	-0.637	0.258	0.01361	0.06527	-0.285	0.257	0.2674	0.7215	718.585	-1.143	0.197	6.302e-09	1.443e-07	-0.523	0.195	0.007402	0.05207	FALSE	FALSE	FALSE
ENSG00000248605	ENSG00000248605	227.59	-0.892	0.355	0.01189	0.0587	0.676	0.343	0.04905	0.356	220.56	-2.277	0.377	1.475e-09	3.762e-08	0.427	0.354	0.2275	0.4942	FALSE	FALSE	FALSE
ENSG00000226067	LINC00623	448.814	-2.117	0.27	4.349e-15	5.314e-13	-0.62	0.262	0.01795	0.2128	206.283	-1.58	0.379	3.017e-05	0.0003279	-0.409	0.372	0.2709	0.5467	FALSE	FALSE	FALSE
ENSG00000140263	SORD	1359.01	0.85	0.209	4.948e-05	0.0007471	0.481	0.21	0.02212	0.2399	2704.54	0.366	0.153	0.01682	0.06623	0.176	0.153	0.2499	0.522	FALSE	FALSE	FALSE
ENSG00000196465	MYL6B	2015.01	0.492	0.194	0.01113	0.05601	0.286	0.194	0.1407	0.5705	3952.51	0.603	0.141	1.92e-05	0.0002194	0.21	0.141	0.1371	0.3633	FALSE	FALSE	FALSE
ENSG00000102098	SCML2	585.115	-0.582	0.231	0.01165	0.05792	-0.422	0.23	0.0672	0.4149	738.247	-0.689	0.209	0.0009809	0.006583	-0.262	0.208	0.2092	0.4694	FALSE	FALSE	FALSE
ENSG00000052795	FNIP2	286.171	0.829	0.327	0.01117	0.05617	0.475	0.329	0.149	0.5826	513.331	0.442	0.227	0.05174	0.1552	0.402	0.228	0.07739	0.255	FALSE	FALSE	FALSE
ENSG00000101670	LIPG	72.873	1.635	0.534	0.002214	0.01612	1.064	0.541	0.0494	0.3576	355.699	-0.369	0.281	0.1894	0.3873	0.549	0.278	0.04846	0.1904	FALSE	FALSE	FALSE
ENSG00000156853	ZNF689	420.435	0.843	0.256	0.0009833	0.008471	0.336	0.258	0.1928	0.6468	937.531	0.495	0.185	0.007581	0.03521	0.317	0.186	0.08857	0.278	FALSE	FALSE	FALSE
ENSG00000145990	GFOD1	211.669	0.53	0.336	0.1152	0.2906	0.569	0.337	0.09081	0.4735	407.547	-0.553	0.238	0.02038	0.07665	-0.442	0.239	0.06364	0.2263	TRUE	TRUE	TRUE
ENSG00000142186	SCYL1	2226.95	0.258	0.183	0.1589	0.3581	0.312	0.183	0.08773	0.4676	4444.61	0.323	0.159	0.04201	0.1325	0.505	0.159	0.00149	0.01545	FALSE	FALSE	FALSE
ENSG00000121060	TRIM25	420.787	-0.54	0.32	0.09146	0.2483	-0.412	0.32	0.1975	0.6529	585.762	-0.759	0.212	0.0003512	0.002788	-0.709	0.213	0.0008567	0.01017	FALSE	FALSE	FALSE
ENSG00000182103	FAM181B	26.995	1.581	0.948	0.09546	0.2556	1.249	0.957	0.1921	NA	122.73	2.435	0.431	1.646e-08	3.517e-07	1.311	0.438	0.002772	0.02499	FALSE	FALSE	FALSE
ENSG00000019505	SYT13	239.86	-0.436	0.31	0.1601	0.3599	-0.47	0.311	0.1305	0.5519	339.963	-1.237	0.277	8.123e-06	0.0001029	-1.042	0.277	0.0001685	0.002746	FALSE	FALSE	FALSE
ENSG00000174238	PITPNA	4976.17	0.432	0.171	0.01175	0.05829	0.286	0.172	0.09548	0.4844	7172.49	0.198	0.142	0.1619	0.3489	0.325	0.142	0.02175	0.1107	FALSE	FALSE	FALSE
ENSG00000284906	ENSG00000284906	240.014	0.823	0.412	0.04564	0.1535	1.107	0.411	0.007098	0.1219	395.263	-0.417	0.338	0.2178	0.4244	-0.788	0.34	0.02047	0.1063	FALSE	FALSE	FALSE
ENSG00000083857	FAT1	3800.64	0.943	0.213	9.761e-06	0.0001855	0.44	0.213	0.03918	0.3186	9081.74	0.468	0.162	0.003826	0.02028	0.187	0.162	0.2482	0.5196	TRUE	FALSE	FALSE
ENSG00000113522	RAD50	1020.4	-0.602	0.238	0.01155	0.05751	-0.517	0.238	0.03002	0.2801	404.901	-0.32	0.261	0.2201	0.4276	-0.57	0.262	0.02989	0.1383	FALSE	FALSE	FALSE
ENSG00000147596	PRDM14	5117.54	-1.883	0.194	2.948e-22	7.748e-20	0.231	0.193	0.2306	0.6908	9551.85	-3.357	0.134	3.924e-138	2.412e-134	-0.247	0.132	0.06099	0.2198	TRUE	TRUE	TRUE
ENSG00000164904	ALDH7A1	3393.05	-0.624	0.2	0.001767	0.01344	-0.388	0.2	0.05221	0.3667	4699.93	-0.246	0.151	0.1032	0.255	-0.226	0.151	0.1348	0.3594	FALSE	FALSE	FALSE
ENSG00000241186	CRIPTO	6236.24	-1.138	0.627	0.06925	0.206	-0.764	0.626	0.2229	0.684	10312.5	-3.336	0.444	5.586e-14	2.519e-12	-1.97	0.444	8.97e-06	0.0002444	FALSE	FALSE	FALSE
ENSG00000165983	PTER	388.815	-0.661	0.26	0.01102	0.05569	-0.916	0.262	0.0004635	0.01881	319.672	-0.704	0.27	0.009206	0.04126	-0.296	0.269	0.2718	0.5473	FALSE	FALSE	FALSE
ENSG00000161999	JMJD8	1206.75	0.51	0.208	0.01428	0.06764	0.346	0.209	0.0968	0.4857	2680	-0.241	0.161	0.1329	0.3055	-0.315	0.161	0.05022	0.1941	FALSE	FALSE	FALSE
ENSG00000212719	LINC02693	1469.57	0.404	0.215	0.06014	0.1868	0.375	0.215	0.08124	0.4519	1715.48	0.333	0.159	0.03675	0.1197	0.251	0.16	0.1162	0.3277	FALSE	FALSE	FALSE
ENSG00000198466	ZNF587	710.364	0.52	0.221	0.01828	0.08106	0.411	0.221	0.06316	0.402	651.258	0.255	0.204	0.2128	0.4182	0.793	0.204	9.736e-05	0.001757	FALSE	FALSE	FALSE
ENSG00000188811	NHLRC3	517.906	-0.456	0.246	0.06395	0.1946	-0.5	0.247	0.04297	0.3349	761.268	-0.273	0.207	0.1875	0.3844	-0.736	0.209	0.0004163	0.005743	FALSE	FALSE	FALSE
ENSG00000128607	KLHDC10	542.014	1.043	0.235	9.334e-06	0.0001782	0.431	0.238	0.06939	0.4215	1104.34	0.389	0.185	0.03485	0.115	0.242	0.185	0.1908	0.4459	FALSE	FALSE	FALSE
ENSG00000101363	MANBAL	1275.82	0.534	0.2	0.007663	0.04221	0.31	0.201	0.1221	0.5368	2355.56	0.24	0.15	0.1099	0.2673	0.288	0.15	0.0554	0.2075	FALSE	FALSE	FALSE
ENSG00000178951	ZBTB7A	572.171	0.651	0.239	0.006545	0.03741	0.346	0.24	0.1499	0.5841	1633.08	0.558	0.166	0.0007706	0.005397	0.246	0.166	0.1392	0.3659	FALSE	FALSE	FALSE
ENSG00000163376	KBTBD8	166.54	0.416	0.374	0.2669	0.4974	-0.923	0.386	0.01677	0.2032	175.87	0.945	0.376	0.01192	0.05055	-1.314	0.393	0.0008352	0.009924	FALSE	FALSE	FALSE
ENSG00000165704	HPRT1	2159.35	-0.421	0.189	0.0256	0.1031	-0.579	0.189	0.002151	0.0585	1967.27	0.178	0.161	0.268	0.4864	-0.523	0.162	0.001236	0.01331	FALSE	FALSE	FALSE
ENSG00000165323	FAT3	79.857	2.408	0.69	0.0004845	0.004806	2.338	0.691	0.000721	0.02594	49.661	-0.868	0.795	0.275	0.4937	1.751	0.758	0.02084	0.1076	FALSE	FALSE	FALSE
ENSG00000023318	ERP44	2789.58	-1.015	0.19	8.503e-08	2.794e-06	-0.462	0.189	0.01444	0.1856	945.332	-0.359	0.192	0.06133	0.1756	-0.234	0.192	0.2216	0.4864	FALSE	FALSE	FALSE
ENSG00000133835	HSD17B4	5131.99	-0.212	0.172	0.2192	0.4399	-0.303	0.172	0.0785	0.4443	8296.48	-0.922	0.135	8.26e-12	2.918e-10	-0.579	0.135	1.744e-05	0.0004257	FALSE	FALSE	FALSE
ENSG00000173548	SNX33	876.886	0.369	0.219	0.09258	0.2505	0.391	0.22	0.07503	0.4355	1729.11	0.294	0.159	0.06466	0.1824	0.294	0.159	0.06546	0.2306	TRUE	FALSE	FALSE
ENSG00000106785	TRIM14	1792.9	-0.603	0.198	0.002328	0.01673	-0.22	0.198	0.2654	0.7196	1290.07	0.426	0.178	0.01667	0.06576	0.44	0.178	0.01354	0.07904	FALSE	FALSE	FALSE
ENSG00000228696	ARL17B	172.358	-0.913	0.408	0.02541	0.1026	-0.839	0.409	0.03998	0.322	280.496	0.512	0.361	0.157	0.3416	0.642	0.362	0.07576	0.2512	FALSE	FALSE	FALSE
ENSG00000152749	GPR180	518.086	-0.832	0.24	0.0005215	0.005097	-0.553	0.239	0.02076	0.2311	300.696	-0.542	0.281	0.05362	0.1592	-0.342	0.281	0.2233	0.4891	FALSE	FALSE	FALSE
ENSG00000196850	PPTC7	1453.13	-0.591	0.228	0.009581	0.05013	-0.372	0.228	0.1024	0.4974	837.139	0.318	0.191	0.09575	0.2425	0.323	0.191	0.09111	0.2832	FALSE	FALSE	FALSE
ENSG00000144724	PTPRG	3325.09	0.434	0.209	0.03805	0.1354	0.465	0.209	0.02632	0.2627	4041.34	-0.345	0.16	0.03123	0.1061	0.204	0.16	0.2033	0.4614	TRUE	FALSE	FALSE
ENSG00000093000	NUP50	2854.04	0.614	0.196	0.001723	0.0132	0.205	0.196	0.297	0.7449	2898.95	0.837	0.158	1.243e-07	2.279e-06	0.572	0.159	0.0003095	0.004491	FALSE	FALSE	FALSE
ENSG00000127616	SMARCA4	13150.4	0.181	0.163	0.2651	0.4954	0.346	0.163	0.03339	0.2938	17110.8	0.534	0.131	4.671e-05	0.0004815	0.449	0.131	0.0006288	0.007886	FALSE	FALSE	FALSE
ENSG00000196187	TMEM63A	595.997	-0.673	0.245	0.00595	0.03472	-0.371	0.244	0.1285	0.5476	626.602	-0.303	0.218	0.1651	0.3533	-0.887	0.221	5.753e-05	0.001126	TRUE	FALSE	FALSE
ENSG00000118363	SPCS2	2599.59	0.44	0.24	0.06619	0.1994	0.347	0.24	0.1475	0.581	2704.91	0.266	0.153	0.08184	0.2165	0.438	0.153	0.004146	0.0337	FALSE	FALSE	FALSE
ENSG00000135636	DYSF	985.391	-1.53	0.262	5.23e-09	2.263e-07	-1.028	0.261	8.217e-05	0.005453	282.051	-1.263	0.301	2.774e-05	0.0003047	-0.308	0.297	0.2998	0.5782	FALSE	FALSE	FALSE
ENSG00000114999	TTL	1268.04	0.745	0.205	0.0002853	0.003131	0.214	0.206	0.3	0.7473	2683.64	0.827	0.148	2.515e-08	5.235e-07	0.837	0.148	1.698e-08	9.384e-07	FALSE	FALSE	FALSE
ENSG00000153933	DGKE	357.037	-0.622	0.32	0.05237	0.1695	-0.687	0.321	0.03227	0.2899	141.848	-1.033	0.371	0.00531	0.02639	-0.46	0.367	0.2104	0.4707	FALSE	FALSE	FALSE
ENSG00000123131	PRDX4	2834.1	-0.651	0.181	0.0003165	0.003395	-0.187	0.18	0.2987	0.7458	2128.17	-0.531	0.16	0.0009033	0.006186	-0.536	0.16	0.0008199	0.009806	FALSE	FALSE	FALSE
ENSG00000169783	LINGO1	1075.74	0.249	0.209	0.2329	0.4571	0.579	0.209	0.005465	0.1044	2470.8	-0.64	0.171	0.0001779	0.001569	0.316	0.17	0.06272	0.224	TRUE	TRUE	TRUE
ENSG00000001167	NFYA	1051.72	0.259	0.217	0.2331	0.4573	0.412	0.217	0.05732	0.3856	943.977	0.759	0.218	0.000502	0.003767	0.56	0.219	0.01048	0.06592	FALSE	FALSE	FALSE
ENSG00000147592	LACTB2	568.969	-0.785	0.245	0.001372	0.01104	-0.43	0.244	0.07872	0.4444	324.296	-0.488	0.26	0.06074	0.1744	-0.365	0.26	0.1607	0.4012	FALSE	TRUE	FALSE
ENSG00000136451	VEZF1	1015.26	0.638	0.205	0.001819	0.0138	0.224	0.206	0.2752	0.7288	1107.4	0.837	0.181	3.864e-06	5.342e-05	0.408	0.182	0.02492	0.1217	FALSE	FALSE	FALSE
ENSG00000174004	NRROS	1270.72	-0.628	0.238	0.008214	0.04451	-0.278	0.237	0.241	0.6996	45.282	-1.766	0.639	0.005675	0.02785	-1.254	0.631	0.04708	0.1868	TRUE	FALSE	FALSE
ENSG00000170266	GLB1	831.01	-0.349	0.239	0.1442	0.3363	-0.72	0.24	0.002735	0.0685	1331.41	-0.299	0.211	0.1558	0.34	-1.184	0.212	2.525e-08	1.341e-06	FALSE	FALSE	FALSE
ENSG00000258311	ENSG00000258311	52.697	1.838	0.649	0.004638	0.0287	1.072	0.661	0.1046	0.5025	196.798	0.498	0.322	0.1221	0.2873	0.581	0.322	0.07158	0.2426	FALSE	FALSE	FALSE
ENSG00000145833	DDX46	3843.19	0.663	0.171	0.0001032	0.001358	0.176	0.171	0.3028	0.7498	3659.88	0.876	0.141	4.982e-10	1.362e-08	0.546	0.141	0.0001102	0.001938	TRUE	FALSE	FALSE
ENSG00000105519	CAPS	47.505	-0.91	0.632	0.1499	0.3456	-0.914	0.633	0.1488	NA	117.994	-1.237	0.42	0.003223	0.01764	-1.371	0.423	0.001197	0.01304	FALSE	FALSE	FALSE
ENSG00000186439	TRDN	86.362	-1.556	0.594	0.008749	0.04674	-0.683	0.578	0.2373	0.6974	31.721	-3.892	1.005	0.0001082	0.001005	-1.744	0.916	0.05701	0.2113	FALSE	FALSE	FALSE
ENSG00000197238	H4C11	78.94	2.175	0.81	0.007257	0.04048	3.084	0.806	0.0001293	0.007692	168.541	0.545	0.521	0.296	0.5174	2.027	0.516	8.553e-05	0.001578	FALSE	FALSE	FALSE
ENSG00000162511	LAPTM5	10.09	-1.924	1.291	0.1363	NA	-1.821	1.292	0.1586	NA	89.27	-2.434	0.484	4.795e-07	7.96e-06	-1.223	0.466	0.008688	0.05822	TRUE	TRUE	TRUE
ENSG00000112304	ACOT13	1362.81	-1.108	0.211	1.479e-07	4.589e-06	-0.402	0.21	0.05508	0.3783	693.26	-0.533	0.203	0.008604	0.03897	-0.238	0.202	0.2402	0.5094	FALSE	FALSE	FALSE
ENSG00000240344	PPIL3	951.991	-0.413	0.218	0.05829	0.1826	-0.346	0.218	0.1129	0.5182	929.967	-0.294	0.193	0.1287	0.2985	-0.557	0.194	0.004102	0.03349	FALSE	FALSE	FALSE
ENSG00000185238	PRMT3	1389.11	-0.464	0.207	0.02456	0.1	-0.348	0.206	0.09182	0.4757	685.064	-0.298	0.213	0.1626	0.3497	-0.479	0.214	0.02538	0.1233	FALSE	FALSE	FALSE
ENSG00000251634	NAIPP4	6.369	4.273	2.312	0.06453	NA	3.362	2.346	0.1517	NA	22.674	1.995	0.953	0.03633	0.1186	1.861	0.957	0.05184	0.1982	FALSE	FALSE	FALSE
ENSG00000181234	TMEM132C	541.136	-1.972	0.259	2.693e-14	2.902e-12	-0.305	0.251	0.2257	0.6871	33.875	-1.782	0.732	0.01486	0.06016	-1.342	0.725	0.06398	0.227	FALSE	FALSE	FALSE
ENSG00000187867	PALM3	643.712	0.798	0.23	0.0005099	0.004998	0.716	0.23	0.001883	0.05297	1376.91	0.172	0.167	0.3022	0.5245	0.585	0.166	0.0004416	0.006008	FALSE	FALSE	FALSE
ENSG00000129675	ARHGEF6	721.279	-2.371	0.228	2.204e-25	8.496e-23	-0.796	0.221	0.0003145	0.0144	324.885	-0.409	0.299	0.1711	0.3615	0.444	0.296	0.1337	0.3576	FALSE	FALSE	FALSE
ENSG00000169372	CRADD	232.294	-0.726	0.318	0.02244	0.09378	-0.362	0.316	0.2522	0.7094	321.73	-1.13	0.262	1.669e-05	0.0001945	-0.563	0.26	0.03046	0.14	FALSE	FALSE	FALSE
ENSG00000006459	KDM7A	1282.43	-0.514	0.194	0.007948	0.04349	-0.208	0.193	0.2821	0.7351	807.182	-0.98	0.214	4.498e-06	6.068e-05	-0.514	0.213	0.01563	0.08742	FALSE	FALSE	FALSE
ENSG00000264364	DYNLL2	3518.35	0.77	0.182	2.234e-05	0.0003777	0.186	0.182	0.3052	0.75	3552.62	1.489	0.158	4.446e-21	3.923e-19	0.554	0.159	0.0004754	0.006365	FALSE	FALSE	FALSE
ENSG00000140750	ARHGAP17	1520.81	0.425	0.188	0.02341	0.09662	0.23	0.188	0.2214	0.6827	2559.91	0.694	0.155	7.215e-06	9.259e-05	0.29	0.155	0.06103	0.2199	FALSE	FALSE	FALSE
ENSG00000134265	NAPG	1066.02	-0.551	0.23	0.01642	0.07514	-0.54	0.23	0.01885	0.2198	694.013	-0.447	0.202	0.02655	0.09365	-0.235	0.201	0.2441	0.5148	FALSE	FALSE	FALSE
ENSG00000062282	DGAT2	99.026	-0.65	0.484	0.1796	0.3875	0.921	0.47	0.05007	0.3592	401.246	-0.588	0.26	0.02365	0.08547	0.496	0.256	0.05323	0.2019	TRUE	TRUE	TRUE
ENSG00000285517	LINC00941	27.574	-1.457	0.815	0.07375	0.2157	-0.964	0.804	0.231	NA	49.993	-5.649	0.885	1.724e-10	5.121e-09	-1.965	0.635	0.001967	0.01918	FALSE	FALSE	FALSE
ENSG00000109686	SH3D19	959.706	-0.429	0.216	0.04771	0.1586	-0.376	0.216	0.0824	0.4549	673.065	-0.338	0.225	0.133	0.3059	-0.454	0.226	0.0443	0.1798	FALSE	FALSE	FALSE
ENSG00000119231	SENP5	1640.48	0.445	0.186	0.01638	0.07503	0.196	0.186	0.2909	0.7416	2144.36	0.849	0.169	4.89e-07	8.102e-06	0.635	0.169	0.0001712	0.002787	FALSE	FALSE	FALSE
ENSG00000163131	CTSS	32.919	-2.248	0.8	0.004958	0.03021	-1.319	0.773	0.08785	NA	52.365	-1.451	0.608	0.01702	0.06693	-0.772	0.6	0.198	0.455	FALSE	FALSE	FALSE
ENSG00000189079	ARID2	1038.69	0.65	0.215	0.002519	0.01778	0.222	0.216	0.3048	0.75	1443.59	0.541	0.169	0.001335	0.008486	0.606	0.169	0.000329	0.004707	FALSE	FALSE	FALSE
ENSG00000143793	C1orf35	920.47	0.509	0.254	0.045	0.1521	0.352	0.254	0.1667	0.6064	1569.53	0.551	0.171	0.001256	0.008067	0.285	0.171	0.09624	0.2927	FALSE	FALSE	FALSE
ENSG00000249846	LINC02021	73.583	-1.317	0.555	0.01765	0.07893	-0.707	0.548	0.1969	0.6523	73.101	-1.109	0.503	0.02751	0.09629	-0.92	0.503	0.06717	0.2336	FALSE	FALSE	FALSE
ENSG00000123643	SLC36A1	642.698	0.723	0.238	0.002366	0.01696	0.675	0.238	0.004571	0.09585	595.975	0.641	0.246	0.009149	0.04105	0.26	0.247	0.2932	0.5698	FALSE	TRUE	FALSE
ENSG00000267858	MZF1-AS1	445.123	0.945	0.256	0.0002264	0.002604	0.546	0.258	0.03439	0.2971	1263.4	0.496	0.177	0.005205	0.02599	0.197	0.178	0.2695	0.5457	FALSE	FALSE	FALSE
ENSG00000197102	DYNC1H1	11563	0.184	0.168	0.272	0.5031	0.381	0.168	0.02304	0.2461	18113	0.356	0.145	0.0144	0.05865	0.508	0.145	0.0004781	0.006391	FALSE	TRUE	FALSE
ENSG00000057704	TMCC3	87.996	0.866	0.467	0.06359	0.194	0.645	0.469	0.1689	0.6094	121.405	0.759	0.406	0.0615	0.176	0.972	0.405	0.01653	0.09132	FALSE	FALSE	FALSE
ENSG00000159335	PTMS	15215	0.222	0.206	0.2821	0.5144	0.62	0.206	0.002673	0.06753	24141.8	0.304	0.137	0.02655	0.09365	0.794	0.137	6.87e-09	4.251e-07	TRUE	FALSE	FALSE
ENSG00000116001	TIA1	1501.51	0.766	0.227	0.0007274	0.006653	0.238	0.228	0.295	0.7445	2258.75	0.812	0.155	1.679e-07	3.018e-06	0.375	0.156	0.01599	0.08888	FALSE	FALSE	FALSE
ENSG00000205268	PDE7A	1025.63	0.497	0.205	0.01506	0.07025	0.281	0.205	0.1711	0.6132	1132.39	0.553	0.179	0.002013	0.01198	0.277	0.18	0.1238	0.3413	FALSE	FALSE	FALSE
ENSG00000130695	CEP85	2260.7	0.557	0.189	0.003271	0.02178	-0.196	0.19	0.3019	0.7491	3510.35	0.538	0.18	0.002755	0.01551	-0.505	0.18	0.005105	0.03933	FALSE	FALSE	FALSE
ENSG00000066654	THUMPD1	1435.92	0.383	0.215	0.07425	0.2166	0.257	0.215	0.2315	0.692	948.443	0.642	0.194	0.000966	0.006516	0.532	0.195	0.006353	0.04658	FALSE	FALSE	FALSE
ENSG00000117360	PRPF3	2109.72	0.505	0.195	0.009626	0.05032	0.206	0.196	0.2923	0.7425	2827.62	0.413	0.159	0.009537	0.04238	0.502	0.159	0.001646	0.01679	FALSE	TRUE	FALSE
ENSG00000162458	FBLIM1	1390.3	-0.495	0.199	0.01272	0.06195	-0.205	0.199	0.3007	0.7481	1965.34	-1.612	0.193	7.36e-17	4.322e-15	-1.099	0.193	1.192e-08	6.912e-07	TRUE	FALSE	FALSE
ENSG00000160097	FNDC5	26.162	1.694	0.82	0.0388	0.1372	0.918	0.834	0.271	NA	111.126	1.686	0.497	0.0006902	0.004904	1.477	0.499	0.003055	0.02674	FALSE	FALSE	FALSE
ENSG00000181220	ZNF746	789.26	0.52	0.221	0.01838	0.08144	0.232	0.221	0.2947	0.7442	1981.98	0.589	0.157	0.0001701	0.001505	0.549	0.157	0.0004604	0.006211	FALSE	FALSE	FALSE
ENSG00000077713	SLC25A43	551.931	-1.302	0.236	3.489e-08	1.251e-06	-0.656	0.234	0.004965	0.0987	244.888	-0.585	0.299	0.05032	0.1523	0.333	0.295	0.2586	0.5332	FALSE	FALSE	FALSE
ENSG00000119487	MAPKAP1	4527.54	-0.214	0.19	0.2592	0.4891	0.386	0.189	0.04179	0.3293	2584.24	0.409	0.151	0.006863	0.03238	0.415	0.151	0.006146	0.04538	FALSE	FALSE	FALSE
ENSG00000134644	PUM1	4487.42	0.811	0.195	3.267e-05	0.0005258	0.197	0.195	0.3142	0.7566	6950.73	0.809	0.141	1.041e-08	2.299e-07	0.526	0.142	0.0002043	0.003205	TRUE	FALSE	FALSE
ENSG00000054523	KIF1B	4544.53	0.603	0.185	0.001116	0.00935	0.214	0.185	0.2493	0.7075	6922.78	0.379	0.135	0.004847	0.02453	0.254	0.135	0.05932	0.2166	FALSE	FALSE	FALSE
ENSG00000111011	RSRC2	2170.24	0.425	0.186	0.02249	0.09394	0.266	0.187	0.1536	0.59	1942.41	0.397	0.171	0.02039	0.07665	0.268	0.171	0.1182	0.3312	FALSE	FALSE	FALSE
ENSG00000263001	GTF2I	4571.12	0.461	0.186	0.01341	0.06448	0.193	0.186	0.3011	0.7484	5329.31	0.682	0.135	4.371e-07	7.308e-06	0.482	0.135	0.0003624	0.005096	FALSE	FALSE	FALSE
ENSG00000142089	IFITM3	5640.22	-0.981	0.172	1.146e-08	4.572e-07	-0.172	0.172	0.3151	0.7567	1178.79	-1.431	0.19	5.577e-14	2.519e-12	-0.962	0.19	3.906e-07	1.609e-05	FALSE	FALSE	FALSE
ENSG00000291112	ENSG00000291112	155.469	-1.868	0.379	8.192e-07	2.081e-05	-1.109	0.371	0.002808	0.06976	40.345	-0.684	0.677	0.3125	0.535	-2.761	0.737	0.0001806	0.002899	FALSE	FALSE	FALSE
ENSG00000115325	DOK1	181.449	1.29	0.412	0.001745	0.01331	1.264	0.413	0.002188	0.05927	552.922	-0.677	0.216	0.001719	0.01051	0.216	0.213	0.3102	0.5911	TRUE	FALSE	FALSE
ENSG00000087460	GNAS	20017	0.287	0.17	0.09021	0.2462	0.206	0.17	0.2242	0.6858	45354.6	0.542	0.13	2.96e-05	0.0003231	0.409	0.13	0.001655	0.01681	TRUE	TRUE	TRUE
ENSG00000063169	BICRA	692.161	0.803	0.251	0.001393	0.01117	0.559	0.252	0.02658	0.2627	2902.52	0.373	0.145	0.01013	0.04449	0.158	0.145	0.2781	0.554	FALSE	FALSE	FALSE
ENSG00000303402	ENSG00000303402	10.246	2.886	1.381	0.03663	NA	2.794	1.385	0.04371	NA	31.474	-1.082	0.825	0.1901	0.3881	1.551	0.776	0.04578	0.1836	FALSE	FALSE	FALSE
ENSG00000176018	LYSMD3	433.818	0.369	0.275	0.1791	0.3866	0.563	0.275	0.04022	0.3225	623.376	0.361	0.213	0.09011	0.2321	0.574	0.213	0.00698	0.04985	FALSE	FALSE	FALSE
ENSG00000235823	OLMALINC	1077.34	-1.791	0.248	5.28e-13	4.626e-11	-0.494	0.245	0.04395	0.3384	976.994	-0.795	0.181	1.077e-05	0.000132	0.196	0.179	0.2727	0.548	FALSE	FALSE	FALSE
ENSG00000112494	UNC93A	107.713	-1.695	0.56	0.002463	0.01749	-0.553	0.549	0.3142	0.7566	78.786	-3.702	0.584	2.278e-10	6.627e-09	-2.215	0.545	4.841e-05	0.0009788	FALSE	TRUE	FALSE
ENSG00000287542	HERC3	28.951	-1.599	0.869	0.06586	0.1989	-3.427	0.964	0.0003769	NA	32.163	-1.022	0.846	0.2272	0.4361	-1.967	0.87	0.02373	0.1177	FALSE	FALSE	FALSE
ENSG00000134532	SOX5	37.454	0.924	0.683	0.1761	0.3826	1.006	0.683	0.141	NA	123.146	1.813	0.432	2.657e-05	0.0002937	1.721	0.433	7.017e-05	0.001331	FALSE	FALSE	FALSE
ENSG00000162105	SHANK2	340.841	0.715	0.286	0.01251	0.06118	0.458	0.288	0.1124	0.5176	1158.2	-0.984	0.227	1.472e-05	0.0001742	-0.295	0.226	0.1924	0.4479	TRUE	TRUE	TRUE
ENSG00000112290	WASF1	450.044	0.757	0.251	0.002541	0.01789	0.391	0.253	0.1219	0.5367	863.856	0.635	0.191	0.0008879	0.006099	0.251	0.192	0.1921	0.4475	TRUE	FALSE	FALSE
ENSG00000061273	HDAC7	1412.84	-0.419	0.196	0.03298	0.123	-0.223	0.196	0.2559	0.7126	2896.95	-0.319	0.146	0.02869	0.09949	-0.606	0.146	3.483e-05	0.0007463	FALSE	FALSE	FALSE
ENSG00000171159	BBLN	1240.26	-0.403	0.203	0.04729	0.1575	0.329	0.202	0.1034	0.4999	2502.37	-0.507	0.153	0.0009409	0.006384	0.211	0.153	0.1664	0.4105	FALSE	FALSE	FALSE
ENSG00000205531	NAP1L4	4163.75	0.364	0.185	0.04926	0.1622	0.29	0.185	0.1179	0.5285	4151.32	0.308	0.154	0.04524	0.1404	0.249	0.154	0.1057	0.3092	FALSE	FALSE	FALSE
ENSG00000289144	ENSG00000289144	57.819	-1.762	0.6	0.00334	0.02216	-0.581	0.578	0.3149	0.7567	196.205	-2.77	0.353	3.999e-15	2.043e-13	-2.495	0.351	1.154e-12	1.347e-10	FALSE	FALSE	FALSE
ENSG00000162836	ACP6	537.265	-0.684	0.238	0.003999	0.02565	-0.239	0.236	0.3125	0.7548	1060.81	-0.727	0.211	0.0005597	0.00414	-0.678	0.211	0.001304	0.01381	TRUE	FALSE	FALSE
ENSG00000181218	H2AC25	353.833	0.715	0.303	0.01828	0.08106	0.365	0.305	0.231	0.6916	1741.09	0.39	0.214	0.06913	0.1922	1.041	0.214	1.144e-06	4.134e-05	FALSE	FALSE	FALSE
ENSG00000059145	UNKL	646.959	0.89	0.257	0.0005374	0.00522	0.605	0.258	0.019	0.2213	968.166	0.21	0.19	0.2673	0.4854	0.407	0.19	0.03163	0.144	FALSE	FALSE	FALSE
ENSG00000253368	TRNP1	618.309	-0.567	0.241	0.0184	0.08148	-0.248	0.24	0.3018	0.749	1511.49	-1.756	0.207	2.107e-17	1.326e-15	-0.84	0.206	4.416e-05	0.0009075	TRUE	FALSE	FALSE
ENSG00000088387	DOCK9	695.227	-1.14	0.24	2.002e-06	4.6e-05	-0.253	0.237	0.2875	0.7389	570.41	-1.154	0.224	2.566e-07	4.462e-06	0.467	0.219	0.03291	0.1481	TRUE	FALSE	FALSE
ENSG00000162782	TDRD5	125.136	-0.906	0.4	0.02357	0.09703	-0.497	0.397	0.2105	0.6697	200.383	-0.602	0.33	0.0683	0.1904	-0.783	0.332	0.01848	0.09856	TRUE	FALSE	FALSE
ENSG00000165752	STK32C	685.66	-0.519	0.225	0.0214	0.09063	0.457	0.223	0.04012	0.3222	898.653	-0.216	0.19	0.2555	0.4705	0.54	0.189	0.004252	0.0343	FALSE	FALSE	FALSE
ENSG00000186350	RXRA	1269.83	0.449	0.223	0.04405	0.1495	0.243	0.224	0.2771	0.731	2249.76	0.955	0.164	5.449e-09	1.256e-07	0.535	0.164	0.001111	0.01234	FALSE	FALSE	FALSE
ENSG00000159792	PSKH1	1464.34	0.417	0.205	0.04245	0.146	0.249	0.206	0.2265	0.6871	2590.56	0.465	0.181	0.0104	0.04544	-0.368	0.182	0.04305	0.1764	FALSE	FALSE	FALSE
ENSG00000196700	ZNF512B	762.12	0.648	0.226	0.004091	0.02612	0.327	0.227	0.1483	0.5815	2511.73	0.413	0.152	0.006709	0.03182	0.213	0.153	0.1634	0.4056	FALSE	FALSE	FALSE
ENSG00000285043	ENSG00000285043	378.402	-0.565	0.266	0.03374	0.1247	-0.31	0.265	0.2433	0.7022	186.908	-0.932	0.365	0.01059	0.0461	-0.769	0.365	0.03492	0.1538	FALSE	FALSE	FALSE
ENSG00000131781	FMO5	536.949	-2.239	0.293	2.349e-14	2.547e-12	-0.289	0.285	0.3112	0.7539	56.7	-2.037	0.596	0.0006312	0.004577	-1.486	0.588	0.01154	0.07045	FALSE	FALSE	FALSE
ENSG00000068079	IFI35	54.62	-2.466	0.68	0.0002885	0.00316	-1.239	0.655	0.05859	0.3885	44.804	-1.503	0.63	0.0171	0.06711	-0.715	0.619	0.2474	0.5189	FALSE	FALSE	FALSE
ENSG00000204531	POU5F1	60231.6	-0.861	0.177	1.205e-06	2.908e-05	-0.19	0.177	0.2848	0.7372	57459	-1.065	0.155	6.293e-12	2.25e-10	-0.32	0.155	0.0386	0.164	FALSE	FALSE	FALSE
ENSG00000094755	GABRP	129.873	-1	0.43	0.02	0.08648	-0.534	0.426	0.2103	0.6697	13.031	-3.13	1.247	0.01208	NA	-2.076	1.19	0.08104	NA	TRUE	FALSE	FALSE
ENSG00000162722	TRIM58	158.541	-1.339	0.372	0.0003129	0.003367	-0.743	0.367	0.04277	0.3342	74.764	-0.879	0.487	0.07089	0.1957	-0.608	0.485	0.2099	0.4702	FALSE	FALSE	FALSE
ENSG00000175707	KDF1	388.284	-0.795	0.29	0.006184	0.03577	-0.288	0.288	0.3178	0.7587	372.123	-2.455	0.255	6.939e-22	6.631e-20	-1.452	0.249	5.336e-09	3.409e-07	TRUE	FALSE	FALSE
ENSG00000198642	KLHL9	708.716	0.554	0.229	0.01579	0.07288	0.246	0.23	0.2864	0.7385	567.567	0.662	0.228	0.003737	0.01987	0.542	0.229	0.01808	0.09702	FALSE	FALSE	FALSE
ENSG00000152104	PTPN14	1182.27	0.568	0.202	0.004901	0.02995	0.253	0.202	0.211	0.67	2541.79	0.272	0.152	0.07283	0.1998	0.32	0.152	0.03543	0.1553	FALSE	FALSE	FALSE
ENSG00000084090	STARD7	5435.1	0.566	0.169	0.0007912	0.007153	0.203	0.169	0.2292	0.6892	7099.92	0.487	0.138	0.0004364	0.003344	0.232	0.139	0.09404	0.2887	FALSE	FALSE	FALSE
ENSG00000114554	PLXNA1	2620.61	0.309	0.212	0.1457	0.3386	0.399	0.212	0.05983	0.3925	4515.98	0.331	0.145	0.02203	0.08123	0.24	0.145	0.09691	0.2939	FALSE	FALSE	FALSE
ENSG00000118689	FOXO3	1987.14	-0.802	0.184	1.285e-05	0.0002356	-0.678	0.184	0.0002269	0.0114	2888.69	-0.423	0.147	0.00403	0.02115	-0.146	0.147	0.3205	0.6018	TRUE	FALSE	FALSE
ENSG00000150776	NKAPD1	693.98	0.461	0.237	0.05183	0.1682	0.266	0.238	0.2635	0.7188	1055.45	0.528	0.179	0.003255	0.01778	0.49	0.18	0.006441	0.0471	FALSE	FALSE	FALSE
ENSG00000090889	KIF4A	3223.18	0.5	0.173	0.003919	0.02523	0.287	0.173	0.09796	0.4879	4187.77	0.48	0.153	0.001726	0.01054	0.187	0.153	0.2216	0.4864	FALSE	FALSE	FALSE
ENSG00000060237	WNK1	11613.5	0.341	0.185	0.06505	0.197	0.235	0.185	0.2036	0.6599	10613.5	0.299	0.131	0.02245	0.08232	0.277	0.131	0.03416	0.1517	FALSE	FALSE	FALSE
ENSG00000112697	TMEM30A	2282.33	-0.453	0.186	0.01502	0.0701	-0.28	0.186	0.1327	0.5566	2066.43	-0.287	0.161	0.07511	0.2043	-0.263	0.161	0.1031	0.3047	FALSE	FALSE	FALSE
ENSG00000087510	TFAP2C	2828.44	-1.396	0.215	8.913e-11	5.483e-09	-0.651	0.215	0.002422	0.06339	3156.08	-1.717	0.478	0.0003284	0.002632	-0.471	0.478	0.3238	0.6045	TRUE	TRUE	TRUE
ENSG00000011201	ANOS1	681.231	0.9	0.29	0.001953	0.01458	0.901	0.291	0.001961	0.05482	2589.38	-1.499	0.169	8.247e-19	5.761e-17	-0.166	0.168	0.3227	0.6033	FALSE	FALSE	FALSE
ENSG00000160746	ANO10	1267.62	-0.412	0.193	0.03296	0.1229	-0.23	0.193	0.2341	0.6947	1468.76	-0.702	0.173	4.746e-05	0.0004881	-0.324	0.172	0.0596	0.2173	FALSE	FALSE	FALSE
ENSG00000131844	MCCC2	1690.21	-0.243	0.2	0.2241	0.4457	-0.45	0.2	0.02459	0.2546	1884.97	-0.334	0.189	0.07794	0.2095	-0.73	0.19	0.0001233	0.00212	TRUE	TRUE	TRUE
ENSG00000257379	ENSG00000257379	84.884	2.006	0.494	4.959e-05	0.0007475	1.235	0.501	0.01381	0.181	592.685	-0.256	0.211	0.2254	0.434	0.359	0.21	0.08752	0.2762	FALSE	FALSE	FALSE
ENSG00000154640	BTG3	795.041	-0.762	0.213	0.0003593	0.003773	-0.666	0.213	0.001797	0.05097	679.693	0.226	0.222	0.3079	0.5305	-0.536	0.224	0.01685	0.09261	FALSE	FALSE	FALSE
ENSG00000130545	CRB3	261.429	-1.112	0.311	0.0003549	0.003732	-0.301	0.306	0.3246	0.7648	81.645	-2.068	0.49	2.394e-05	0.0002678	-1.473	0.482	0.002243	0.02117	FALSE	FALSE	FALSE
ENSG00000076356	PLXNA2	174.528	1.348	0.378	0.0003648	0.003826	0.65	0.383	0.08998	0.4714	547.158	-1.039	0.247	2.547e-05	0.0002833	-0.289	0.245	0.2371	0.5057	FALSE	FALSE	FALSE
ENSG00000198848	CES1	145.942	1.073	0.389	0.005771	0.03394	0.695	0.394	0.07762	0.4431	690.186	0.322	0.206	0.1185	0.2812	0.316	0.207	0.1259	0.3448	FALSE	FALSE	FALSE
ENSG00000175197	DDIT3	457.387	-0.468	0.261	0.0727	0.2139	-0.301	0.261	0.2473	0.7064	1182.51	-1.207	0.201	1.773e-09	4.431e-08	-0.523	0.2	0.008826	0.05884	FALSE	FALSE	FALSE
ENSG00000143149	ALDH9A1	2184.31	0.452	0.179	0.01172	0.05818	0.246	0.18	0.1709	0.613	3587.84	0.254	0.145	0.08046	0.2141	0.267	0.145	0.06577	0.231	FALSE	FALSE	FALSE
ENSG00000169217	CD2BP2	1993.23	0.337	0.199	0.09012	0.2461	0.256	0.199	0.1984	0.6541	2680.2	0.498	0.146	0.0006499	0.00468	0.301	0.146	0.03974	0.1674	FALSE	FALSE	FALSE
ENSG00000070047	PHRF1	3257.82	0.3	0.177	0.09077	0.2472	0.227	0.177	0.2008	0.6572	5985.36	0.469	0.146	0.0013	0.008298	0.306	0.146	0.03612	0.157	FALSE	FALSE	FALSE
ENSG00000123836	PFKFB2	1068.3	-0.463	0.217	0.03276	0.1224	-0.234	0.217	0.2808	0.735	593.681	-0.568	0.214	0.0078	0.036	-0.568	0.214	0.008005	0.05507	FALSE	FALSE	FALSE
ENSG00000100577	GSTZ1	1043.23	-0.808	0.213	0.0001449	0.001803	-0.318	0.212	0.1324	0.5556	555.526	-0.343	0.246	0.1626	0.3496	-0.522	0.247	0.03436	0.1523	FALSE	FALSE	FALSE
ENSG00000134250	NOTCH2	2569.38	1.478	0.186	1.941e-15	2.44e-13	0.76	0.187	4.699e-05	0.003443	5218.19	0.424	0.159	0.007588	0.03522	-0.157	0.159	0.3221	0.6029	TRUE	FALSE	FALSE
ENSG00000224616	RTCA-AS1	71.033	1.76	0.722	0.01481	0.06941	0.837	0.732	0.253	0.7105	207.589	0.717	0.385	0.06253	0.178	1.485	0.383	0.0001037	0.001851	FALSE	FALSE	FALSE
ENSG00000290763	SDHAP1	698.806	0.646	0.219	0.003149	0.02109	0.27	0.22	0.2195	0.6795	1466.23	0.384	0.165	0.01973	0.07489	0.281	0.165	0.08833	0.2776	FALSE	FALSE	FALSE
ENSG00000104886	PLEKHJ1	2942.66	0.302	0.193	0.1175	0.2947	0.283	0.193	0.1425	0.5717	3818.4	0.414	0.149	0.005374	0.02662	0.274	0.149	0.06585	0.2311	FALSE	FALSE	FALSE
ENSG00000007350	TKTL1	150.164	-0.636	0.411	0.1218	0.3017	0.647	0.401	0.1068	0.5073	34.818	-2.505	0.751	0.0008564	0.005904	-1.175	0.718	0.1018	0.3028	TRUE	TRUE	TRUE
ENSG00000138382	METTL5	1737.49	-0.326	0.191	0.08855	0.2435	-0.227	0.191	0.2344	0.695	1104	-0.553	0.207	0.007411	0.03454	-0.661	0.207	0.001417	0.01478	FALSE	FALSE	FALSE
ENSG00000290484	ENSG00000290484	1189.74	-2.999	0.277	2.166e-27	1.074e-24	-1.244	0.272	4.648e-06	0.0005627	57.693	-2.446	0.584	2.808e-05	0.0003083	-0.532	0.548	0.332	0.6119	FALSE	FALSE	FALSE
ENSG00000105825	TFPI2	27.197	-1.225	0.903	0.175	0.3813	-1.287	0.908	0.1562	NA	58.153	-1.986	0.564	0.0004271	0.003288	-1.937	0.566	0.0006179	0.007788	FALSE	FALSE	FALSE
ENSG00000090006	LTBP4	1279.11	0.472	0.21	0.02449	0.09984	0.254	0.21	0.2278	0.6876	4529.99	0.28	0.14	0.04549	0.141	0.296	0.14	0.03457	0.1527	FALSE	FALSE	FALSE
ENSG00000140443	IGF1R	3624.68	1.184	0.192	6.552e-10	3.353e-08	0.585	0.192	0.002342	0.06222	6756.79	0.146	0.15	0.3303	0.5539	0.586	0.149	8.893e-05	0.001632	TRUE	FALSE	FALSE
ENSG00000101040	ZMYND8	5397.21	0.388	0.184	0.03502	0.1281	0.192	0.184	0.2978	0.7449	10589.2	0.883	0.147	1.748e-09	4.386e-08	1.114	0.147	3.156e-14	4.756e-12	FALSE	FALSE	FALSE
ENSG00000104833	TUBB4A	4918.73	-0.336	0.173	0.05271	0.1702	0.187	0.173	0.2793	0.7341	4274.21	0.756	0.166	5.286e-06	7.033e-05	0.544	0.166	0.001069	0.01199	FALSE	FALSE	FALSE
ENSG00000113621	TXNDC15	384.417	0.549	0.262	0.03629	0.1312	0.715	0.262	0.006409	0.1151	1207.56	0.203	0.19	0.2867	0.5075	0.549	0.19	0.003859	0.03201	TRUE	FALSE	FALSE
ENSG00000007312	CD79B	14.426	-1.319	1.101	0.2309	0.455	-1.856	1.133	0.1014	NA	75.915	-1.822	0.49	0.0001994	0.001723	-1.634	0.489	0.000834	0.009923	FALSE	FALSE	FALSE
ENSG00000165617	DACT1	1151.45	-2.754	0.214	6.195e-38	6.718e-35	-0.612	0.207	0.003063	0.07442	63.874	-1.044	0.534	0.05041	0.1524	-0.572	0.53	0.2802	0.5563	TRUE	TRUE	TRUE
ENSG00000178104	PDE4DIP	1082.02	0.579	0.227	0.01072	0.05463	0.382	0.228	0.09338	0.4789	1415.76	-0.474	0.171	0.005482	0.02709	-0.207	0.17	0.2241	0.4901	TRUE	TRUE	TRUE
ENSG00000162231	NXF1	1491.54	0.534	0.192	0.005409	0.03229	0.193	0.193	0.3174	0.7584	2438.27	0.643	0.148	1.464e-05	0.0001734	0.378	0.149	0.01107	0.06856	TRUE	FALSE	FALSE
ENSG00000215866	LINC01356	7171.48	-1.434	0.227	2.768e-10	1.544e-08	-0.219	0.227	0.3333	0.769	2760.82	-2.711	0.51	1.077e-07	1.998e-06	-1.732	0.51	0.0006797	0.008447	FALSE	FALSE	FALSE
ENSG00000198700	IPO9	5181.91	0.617	0.176	0.0004667	0.004667	0.325	0.176	0.0655	0.4103	6793.65	0.587	0.164	0.0003389	0.002703	0.182	0.164	0.2678	0.5434	FALSE	FALSE	FALSE
ENSG00000171617	ENC1	1287.35	1.878	0.208	1.493e-19	3.06e-17	1.712	0.208	1.851e-16	3.681e-13	1693.35	-0.17	0.176	0.3343	0.5583	1.102	0.175	3.136e-10	2.548e-08	TRUE	FALSE	FALSE
ENSG00000170390	DCLK2	65.421	0.99	0.592	0.09412	0.2534	0.779	0.6	0.1941	0.6489	289.036	0.729	0.273	0.007561	0.03513	0.567	0.274	0.03897	0.1652	FALSE	FALSE	FALSE
ENSG00000165338	HECTD2	95.27	1.41	0.555	0.0111	0.0559	1.549	0.556	0.005314	0.1025	164.551	0.729	0.446	0.1017	0.2526	0.553	0.447	0.2168	0.4799	TRUE	FALSE	FALSE
ENSG00000108592	FTSJ3	3222.22	0.603	0.176	0.0006186	0.005817	0.28	0.176	0.1128	0.5182	3585.01	0.449	0.154	0.003513	0.01893	0.19	0.154	0.2181	0.4821	FALSE	FALSE	FALSE
ENSG00000099139	PCSK5	270.362	-1.248	0.308	4.98e-05	0.00075	-0.418	0.303	0.168	0.6081	125.718	-1.861	0.415	7.155e-06	9.221e-05	-0.556	0.402	0.167	0.4112	FALSE	FALSE	FALSE
ENSG00000077150	NFKB2	5780.94	-0.89	0.209	2.146e-05	0.0003637	-0.322	0.209	0.1231	0.5373	2708.03	-0.933	0.165	1.568e-08	3.362e-07	-0.205	0.164	0.2122	0.4728	TRUE	FALSE	FALSE
ENSG00000036549	ZZZ3	1242.36	0.47	0.218	0.03123	0.1181	0.462	0.218	0.03431	0.2969	1673.56	0.197	0.178	0.2701	0.4886	0.904	0.178	3.594e-07	1.495e-05	FALSE	FALSE	FALSE
ENSG00000101439	CST3	641.103	0.686	0.255	0.007183	0.04016	0.356	0.256	0.1645	0.6045	2970.46	0.28	0.144	0.0526	0.1571	0.23	0.144	0.1115	0.3197	FALSE	FALSE	FALSE
ENSG00000198858	R3HDM4	1610.37	-0.446	0.196	0.02284	0.09497	-0.362	0.196	0.065	0.4087	2567.56	-0.223	0.193	0.248	0.4616	-0.86	0.194	9.352e-06	0.0002525	FALSE	FALSE	FALSE
ENSG00000178498	DTX3	558.712	1.332	0.233	1.121e-08	4.493e-07	0.611	0.236	0.009495	0.1443	1924.73	0.559	0.167	0.0008129	0.00565	0.165	0.168	0.3257	0.6065	FALSE	FALSE	FALSE
ENSG00000143537	ADAM15	618.957	0.282	0.26	0.2785	0.5108	0.509	0.26	0.05029	0.36	2610.35	-0.404	0.149	0.006712	0.03183	0.471	0.148	0.001505	0.01557	TRUE	TRUE	TRUE
ENSG00000105612	DNASE2	677.386	-1.346	0.254	1.193e-07	3.798e-06	-0.303	0.251	0.2273	0.6873	1345.58	-1.402	0.167	5.35e-17	3.183e-15	-0.264	0.165	0.1101	0.3175	TRUE	FALSE	FALSE
ENSG00000104408	EIF3E	12889.8	-0.482	0.19	0.01113	0.05601	-0.364	0.19	0.05534	0.3789	9297.49	0.239	0.146	0.1021	0.2534	-0.201	0.146	0.169	0.4145	FALSE	FALSE	FALSE
ENSG00000131620	ANO1	102.955	0.748	0.456	0.1008	0.2657	0.606	0.458	0.1861	0.6368	248.755	-1.332	0.331	5.728e-05	0.000576	-0.64	0.328	0.05082	0.1956	TRUE	TRUE	TRUE
ENSG00000107562	CXCL12	1116.57	-1.112	0.228	1.125e-06	2.738e-05	-0.49	0.227	0.03112	0.2856	1701.4	-1.354	0.186	3.098e-13	1.298e-11	-0.188	0.184	0.3071	0.5877	TRUE	TRUE	TRUE
ENSG00000218891	ZNF579	446.125	0.724	0.252	0.003999	0.02565	0.497	0.253	0.0492	0.3568	1188.58	0.235	0.171	0.1686	0.358	0.268	0.171	0.117	0.3288	TRUE	FALSE	FALSE
ENSG00000142694	EVA1B	210.724	1.456	0.329	9.747e-06	0.0001854	1.509	0.329	4.548e-06	0.0005555	600.924	0.211	0.208	0.3118	0.5344	0.459	0.208	0.02722	0.1295	TRUE	TRUE	TRUE
ENSG00000184083	FAM120C	204.339	0.628	0.334	0.06021	0.1869	0.589	0.336	0.07934	0.4463	1552.4	-0.803	0.162	6.972e-07	1.123e-05	0.206	0.16	0.1999	0.4575	FALSE	FALSE	FALSE
ENSG00000198597	ZNF536	16.474	3.39	1.329	0.01073	0.05463	1.58	1.392	0.2563	NA	29.104	1.691	0.813	0.03751	0.1216	1.717	0.814	0.03494	0.1538	FALSE	FALSE	FALSE
ENSG00000134755	DSC2	490.582	0.627	0.259	0.01545	0.0716	0.333	0.26	0.2004	0.6569	823.661	-0.363	0.223	0.1029	0.2545	-0.514	0.223	0.02139	0.1095	FALSE	FALSE	FALSE
ENSG00000114416	FXR1	15957.8	0.562	0.169	0.000873	0.007704	0.205	0.169	0.2251	0.6865	37046.6	0.382	0.127	0.002652	0.01505	0.202	0.127	0.1118	0.3203	TRUE	TRUE	TRUE
ENSG00000135447	PPP1R1A	354.859	-0.562	0.279	0.0438	0.1491	0.296	0.275	0.2818	0.7351	415.931	-0.758	0.24	0.001568	0.009733	0.581	0.235	0.01326	0.07771	FALSE	FALSE	FALSE
ENSG00000203993	ARRDC1-AS1	222.111	1.087	0.321	0.0007111	0.006524	1.022	0.322	0.0015	0.0449	880.56	-0.189	0.195	0.3305	0.554	0.51	0.193	0.00835	0.05671	FALSE	FALSE	FALSE
ENSG00000168036	CTNNB1	10094	0.521	0.19	0.006233	0.036	0.256	0.19	0.1797	0.6263	14125.3	-0.224	0.135	0.09514	0.2415	0.253	0.134	0.06027	0.2185	TRUE	FALSE	FALSE
ENSG00000141562	NARF	2431.76	-0.266	0.205	0.1948	0.4089	-0.322	0.205	0.1161	0.5252	2644.29	0.491	0.178	0.005885	0.02864	-0.402	0.179	0.02484	0.1216	FALSE	TRUE	FALSE
ENSG00000277363	SRCIN1	152.065	0.446	0.365	0.2217	0.4429	0.574	0.365	0.1158	0.5245	478.332	-0.667	0.234	0.004337	0.0225	1.317	0.227	6.082e-09	3.803e-07	FALSE	FALSE	FALSE
ENSG00000198399	ITSN2	1046.62	-0.83	0.241	0.0005695	0.005456	-0.505	0.241	0.03588	0.3043	759.7	-0.949	0.195	1.144e-06	1.759e-05	-0.198	0.193	0.3055	0.5859	FALSE	FALSE	FALSE
ENSG00000164930	FZD6	572.474	-0.571	0.256	0.0258	0.1036	-0.315	0.256	0.218	0.6783	828.144	-0.692	0.196	0.0004211	0.003248	-0.324	0.196	0.09777	0.2955	FALSE	FALSE	FALSE
ENSG00000180008	SOCS4	1061.87	-0.225	0.219	0.3035	0.5369	-0.526	0.22	0.01669	0.2028	1341.1	0.56	0.186	0.002588	0.01477	0.436	0.186	0.0193	0.1016	FALSE	FALSE	FALSE
ENSG00000168385	SEPTIN2	10278.3	0.612	0.163	0.0001713	0.002055	0.165	0.163	0.3113	0.7539	16584.8	0.525	0.127	3.568e-05	0.0003797	0.275	0.127	0.03066	0.1407	TRUE	TRUE	TRUE
ENSG00000112110	MRPL18	3444.43	-0.605	0.179	0.0007041	0.006466	-0.218	0.178	0.2225	0.6835	6055.89	-1.174	0.155	3.313e-14	1.543e-12	-0.241	0.154	0.1191	0.3326	FALSE	FALSE	FALSE
ENSG00000034510	TMSB10	19099.7	-0.457	0.198	0.02112	0.08969	-0.213	0.198	0.2837	0.7362	22411.3	0.352	0.166	0.03343	0.1117	0.474	0.166	0.004211	0.03405	TRUE	FALSE	FALSE
ENSG00000257093	DENND11	358.612	0.601	0.279	0.03128	0.1182	0.426	0.28	0.1282	0.5469	439.156	0.649	0.25	0.009342	0.04171	0.341	0.251	0.1739	0.4224	FALSE	FALSE	FALSE
ENSG00000166225	FRS2	927.192	1.014	0.277	0.0002561	0.002891	0.29	0.279	0.2976	0.7449	931.137	0.516	0.185	0.005371	0.02661	0.382	0.186	0.03981	0.1675	FALSE	FALSE	FALSE
ENSG00000099250	NRP1	465.665	1.502	0.289	2.106e-07	6.181e-06	0.46	0.294	0.1175	0.5282	2739.18	0.205	0.164	0.2107	0.4156	0.399	0.164	0.01488	0.08444	FALSE	FALSE	FALSE
ENSG00000144827	ABHD10	881.256	-0.432	0.231	0.06104	0.1885	-0.356	0.231	0.1226	0.5373	1029.76	-0.262	0.176	0.1364	0.3112	-0.401	0.177	0.02337	0.1165	FALSE	FALSE	FALSE
ENSG00000152990	ADGRA3	1520.26	0.372	0.194	0.05569	0.1771	0.207	0.195	0.2875	0.7389	1478.93	0.687	0.188	0.0002506	0.002088	0.814	0.188	1.432e-05	0.0003617	FALSE	FALSE	FALSE
ENSG00000114739	ACVR2B	2860.99	0.467	0.205	0.02242	0.09374	0.208	0.205	0.31	0.7531	2795.41	0.547	0.162	0.0007355	0.005175	0.411	0.162	0.01138	0.06989	FALSE	FALSE	FALSE
ENSG00000107295	SH3GL2	13.436	-2.052	1.164	0.07791	0.2236	-1.656	1.151	0.1502	NA	42.765	-1.222	0.645	0.05809	0.169	-1.226	0.648	0.05853	0.2149	FALSE	FALSE	FALSE
ENSG00000188060	RAB42	91.843	0.874	0.488	0.07333	0.2149	0.587	0.492	0.2327	0.6931	317.12	0.566	0.274	0.0389	0.125	1.159	0.272	2.086e-05	0.0004957	FALSE	FALSE	FALSE
ENSG00000204711	CFAP95	157.263	-1.103	0.366	0.002589	0.01814	-1.265	0.369	0.0006007	0.02248	304.071	-2.525	0.818	0.002018	0.01199	-0.776	0.813	0.3401	0.6199	FALSE	FALSE	FALSE
ENSG00000272273	IER3-AS1	787.08	-0.641	0.284	0.02409	0.09865	0.527	0.281	0.06108	0.3963	58.642	-1.254	0.554	0.02357	0.08528	-0.648	0.547	0.2366	0.5049	FALSE	FALSE	FALSE
ENSG00000009724	MASP2	32.797	1.639	0.807	0.04233	0.1457	1.218	0.818	0.1366	NA	98.861	1.332	0.441	0.002544	0.01455	0.624	0.448	0.1639	0.4063	TRUE	FALSE	FALSE
ENSG00000110900	TSPAN11	211.847	0.688	0.323	0.03345	0.1241	0.341	0.325	0.295	0.7445	79.996	1.534	0.54	0.004484	0.02312	1.348	0.542	0.01284	0.07591	FALSE	FALSE	FALSE
ENSG00000174951	FUT1	219.658	-0.645	0.328	0.04942	0.1626	-0.341	0.327	0.2964	0.7448	339.584	-1.677	0.282	2.685e-09	6.456e-08	-0.973	0.279	0.0004816	0.006429	TRUE	FALSE	FALSE
ENSG00000265107	GJA5	89.415	0.862	0.497	0.08284	0.2331	1.896	0.49	0.0001082	0.006723	145.972	-0.915	0.415	0.02758	0.09645	-0.49	0.413	0.2359	0.5042	FALSE	FALSE	FALSE
ENSG00000111271	ACAD10	703.728	-0.492	0.245	0.04474	0.1514	-0.282	0.245	0.2498	0.7082	1183.55	-0.478	0.182	0.008777	0.03965	-0.369	0.182	0.04319	0.1769	FALSE	FALSE	FALSE
ENSG00000197785	ATAD3A	2468.53	0.494	0.218	0.02346	0.09672	0.374	0.218	0.08636	0.4639	7170.94	0.188	0.134	0.1588	0.3441	0.235	0.134	0.07841	0.2571	TRUE	FALSE	FALSE
ENSG00000070061	ELP1	1907.28	0.661	0.184	0.0003151	0.003383	0.344	0.184	0.06143	0.3969	2502.29	0.518	0.151	0.0005825	0.004273	0.162	0.151	0.2849	0.5614	FALSE	FALSE	FALSE
ENSG00000179046	TRIML2	2541.42	-1.512	0.228	3.27e-11	2.207e-09	-0.485	0.227	0.03265	0.2909	1102.27	-1.372	0.208	3.963e-11	1.287e-09	-0.207	0.206	0.3146	0.596	FALSE	FALSE	FALSE
ENSG00000150593	PDCD4	1262.33	-0.992	0.194	3.289e-07	9.293e-06	-0.414	0.193	0.03201	0.2887	872.492	0.191	0.19	0.3137	0.5362	0.581	0.189	0.002145	0.02049	FALSE	FALSE	FALSE
ENSG00000130939	UBE4B	4329.73	0.752	0.172	1.263e-05	0.0002327	0.201	0.173	0.2451	0.704	7609.02	0.305	0.137	0.02584	0.09178	0.242	0.137	0.077	0.2541	FALSE	TRUE	FALSE
ENSG00000144635	DYNC1LI1	1452.59	0.548	0.194	0.004785	0.02939	0.207	0.195	0.2887	0.7397	1982.06	0.323	0.166	0.05137	0.1545	0.489	0.166	0.003119	0.02718	FALSE	FALSE	FALSE
ENSG00000125505	MBOAT7	2051.24	0.38	0.201	0.05904	0.1843	0.565	0.201	0.004961	0.0987	7019.43	-0.954	0.147	9.571e-11	2.942e-09	0.157	0.147	0.2843	0.5608	FALSE	FALSE	FALSE
ENSG00000128342	LIF	105.651	-0.896	0.469	0.05593	0.1777	-0.563	0.465	0.2261	0.6871	71.229	-1.074	0.548	0.05022	0.152	-1.332	0.554	0.0162	0.08987	FALSE	FALSE	FALSE
ENSG00000104722	NEFM	52.062	-1.364	0.627	0.02968	0.1141	0.686	0.593	0.2477	0.7069	7.515	4.835	2.097	0.02114	NA	4.136	2.111	0.0501	NA	FALSE	FALSE	FALSE
ENSG00000223459	TCAF1P1	69.703	0.697	0.566	0.2182	0.4389	0.888	0.565	0.1159	0.5247	293.947	0.984	0.347	0.004649	0.02381	0.895	0.348	0.01018	0.06452	FALSE	FALSE	FALSE
ENSG00000156869	FRRS1	129.622	0.896	0.424	0.03445	0.1266	0.572	0.427	0.181	0.6285	306.259	0.639	0.286	0.02546	0.0907	0.461	0.287	0.1081	0.314	FALSE	FALSE	FALSE
ENSG00000050165	DKK3	94.519	1.109	0.529	0.03607	0.1309	1.166	0.53	0.02771	0.269	429.925	-0.293	0.274	0.2852	0.506	0.958	0.27	0.0003912	0.005444	FALSE	FALSE	FALSE
ENSG00000112576	CCND3	1064.93	0.204	0.216	0.3458	0.5801	0.626	0.216	0.003707	0.08312	1473.03	0.686	0.17	5.246e-05	0.0005324	0.706	0.17	3.218e-05	0.0007016	FALSE	FALSE	FALSE
ENSG00000090020	SLC9A1	1715.02	-0.29	0.197	0.1418	0.3326	-0.249	0.197	0.2075	0.6652	4471.89	-0.538	0.139	0.0001115	0.00103	-0.505	0.139	0.0002878	0.004222	TRUE	TRUE	TRUE
ENSG00000166025	AMOTL1	414.504	0.766	0.275	0.005424	0.03229	0.482	0.277	0.08127	0.4519	553.673	0.808	0.277	0.003574	0.01918	0.314	0.279	0.2597	0.5342	TRUE	FALSE	FALSE
ENSG00000134569	LRP4	6254.05	-1.07	0.167	1.617e-10	9.447e-09	-0.293	0.167	0.07953	0.4469	6927.7	-0.177	0.154	0.2487	0.4625	0.352	0.153	0.02185	0.111	FALSE	FALSE	FALSE
ENSG00000140025	EFCAB11	328.582	-1.031	0.285	0.00029	0.003172	-0.59	0.282	0.03679	0.3069	273.651	-0.312	0.279	0.2642	0.4817	-0.554	0.281	0.04891	0.1913	TRUE	FALSE	FALSE
ENSG00000250343	STK32A-AS1	14.426	1.809	1.189	0.1282	0.3115	2.11	1.187	0.07541	NA	121.101	-2.146	0.512	2.812e-05	0.0003085	0.702	0.484	0.1466	0.3787	FALSE	FALSE	FALSE
ENSG00000187244	BCAM	382.487	0.911	0.288	0.001575	0.01232	0.442	0.29	0.1278	0.546	1562.96	-0.308	0.175	0.07854	0.2107	-0.257	0.175	0.1429	0.3724	FALSE	TRUE	FALSE
ENSG00000289234	ZNF496-DT	374.045	0.698	0.264	0.008234	0.04458	0.872	0.263	0.0009345	0.03098	430.083	-0.255	0.268	0.3417	0.5656	1.096	0.264	3.285e-05	0.0007125	FALSE	FALSE	FALSE
ENSG00000178947	SMIM10L2A	1641.01	-0.436	0.214	0.04113	0.143	-0.331	0.214	0.1217	0.5364	1173.7	-1.393	0.177	3.873e-15	1.989e-13	-0.23	0.175	0.1882	0.4424	FALSE	FALSE	FALSE
ENSG00000138709	LARP1B	1062.65	-0.935	0.215	1.403e-05	0.0002528	-0.46	0.214	0.03192	0.2886	750.416	-0.349	0.206	0.08958	0.231	-0.247	0.206	0.2299	0.4972	FALSE	FALSE	FALSE
ENSG00000170915	PAQR8	148.885	-0.979	0.386	0.01121	0.05628	-0.518	0.383	0.1755	0.6207	138.701	-0.616	0.395	0.1186	0.2813	-0.789	0.397	0.04685	0.1861	FALSE	FALSE	FALSE
ENSG00000163684	RPP14	769.316	0.289	0.217	0.1825	0.3918	0.298	0.217	0.1688	0.6093	543.464	0.973	0.261	0.0001989	0.00172	0.885	0.262	0.0007346	0.009015	FALSE	FALSE	FALSE
ENSG00000299647	ENSG00000299647	324.72	-0.776	0.387	0.04479	0.1516	-0.403	0.386	0.2962	0.7448	969.462	-2.663	0.243	4.666e-28	6.94e-26	-0.597	0.237	0.01168	0.07105	FALSE	FALSE	FALSE
ENSG00000137133	HINT2	244.183	-0.592	0.319	0.06324	0.1932	-0.384	0.318	0.2267	0.6872	446.701	-0.448	0.241	0.06272	0.1784	-0.909	0.243	0.0001847	0.002939	FALSE	FALSE	FALSE
ENSG00000198746	GPATCH3	879.218	0.686	0.219	0.001712	0.01314	0.312	0.22	0.1557	0.5916	1750.03	0.595	0.173	0.0005994	0.004381	0.225	0.174	0.1951	0.4512	TRUE	TRUE	TRUE
ENSG00000198001	IRAK4	252.164	-0.706	0.308	0.02207	0.09256	-0.363	0.307	0.2369	0.6973	219.089	-0.54	0.316	0.08773	0.2275	-0.869	0.319	0.006451	0.0471	FALSE	FALSE	FALSE
ENSG00000112378	PERP	893.84	-2.053	0.228	2.467e-19	4.864e-17	-1.242	0.226	3.673e-08	9.076e-06	1334.45	-0.274	0.176	0.1195	0.2828	-0.21	0.176	0.2338	0.5016	FALSE	FALSE	FALSE
ENSG00000171206	TRIM8	1484.01	-0.924	0.209	1.006e-05	0.0001905	-0.431	0.209	0.0389	0.3177	1587.39	0.224	0.167	0.1786	0.3715	0.249	0.167	0.1363	0.3618	FALSE	FALSE	FALSE
ENSG00000049656	CLPTM1L	4416.68	0.347	0.169	0.04015	0.1408	0.257	0.169	0.129	0.5485	4818.47	0.447	0.143	0.001718	0.0105	0.19	0.143	0.1834	0.4354	FALSE	FALSE	FALSE
ENSG00000197780	TAF13	4119.76	-0.258	0.205	0.2074	0.4256	-0.308	0.205	0.1329	0.5566	2162.44	0.457	0.182	0.01234	0.05197	0.571	0.182	0.001758	0.01753	FALSE	FALSE	FALSE
ENSG00000150672	DLG2	80.111	-1.742	0.492	0.0003935	0.004071	-1.791	0.494	0.0002855	0.01374	56.398	-1.065	0.599	0.07516	0.2043	-0.644	0.595	0.2791	0.5551	TRUE	TRUE	TRUE
ENSG00000290867	LINC01145	42.74	-1.367	0.72	0.05766	0.1812	-1.5	0.726	0.03875	NA	65.323	-1.362	0.564	0.01572	0.06282	-0.65	0.556	0.243	0.5134	FALSE	FALSE	FALSE
ENSG00000107099	DOCK8	67.14	-1.713	0.537	0.001427	0.01138	-0.775	0.521	0.137	0.5629	23.822	-1.126	0.911	0.2164	0.4226	-3.701	1.042	0.0003836	0.00535	FALSE	FALSE	FALSE
ENSG00000007255	TRAPPC6A	2073.03	-0.851	0.214	7.237e-05	0.00102	-0.346	0.214	0.1062	0.5073	2523.77	-0.384	0.154	0.01245	0.05236	-0.182	0.154	0.2365	0.5048	FALSE	FALSE	FALSE
ENSG00000122574	WIPF3	688.012	-1.21	0.221	4.318e-08	1.526e-06	-0.548	0.219	0.01221	0.1691	376.859	-0.556	0.264	0.03556	0.1167	-0.269	0.264	0.3075	0.5882	FALSE	FALSE	FALSE
ENSG00000225968	ELFN1	311.891	0.323	0.289	0.2634	0.4934	0.546	0.288	0.05807	0.3875	1258.23	-0.414	0.195	0.03383	0.1126	1.397	0.192	3.604e-13	4.605e-11	FALSE	FALSE	FALSE
ENSG00000145545	SRD5A1	728.908	-0.512	0.22	0.02017	0.087	-0.249	0.22	0.2577	0.7141	1161.96	-0.359	0.195	0.06578	0.185	-0.493	0.196	0.01166	0.07099	FALSE	FALSE	FALSE
ENSG00000186106	ANKRD46	1081.12	-1.215	0.227	9.128e-08	2.977e-06	-0.375	0.226	0.09636	0.4852	468.718	-0.693	0.239	0.003772	0.02002	0.269	0.236	0.2556	0.5294	FALSE	FALSE	FALSE
ENSG00000103335	PIEZO1	2574.42	-0.311	0.228	0.1726	0.378	0.397	0.228	0.0813	0.4519	4627.6	-0.243	0.147	0.09771	0.2456	0.417	0.146	0.004366	0.03498	TRUE	TRUE	TRUE
ENSG00000180611	MB21D2	427.395	-0.504	0.265	0.05669	0.1795	-0.343	0.264	0.1943	0.6489	488.445	-0.493	0.245	0.04467	0.1391	-0.461	0.246	0.06046	0.2188	TRUE	FALSE	FALSE
ENSG00000165280	VCP	15892.6	0.212	0.164	0.1959	0.41	0.23	0.164	0.16	0.5975	19065	0.666	0.186	0.00035	0.00278	0.897	0.186	1.43e-06	5.062e-05	FALSE	FALSE	FALSE
ENSG00000152213	ARL11	41.044	-1.203	0.664	0.06984	0.2074	-1.146	0.664	0.0844	NA	58.948	-1.985	0.572	0.0005237	0.003906	-0.705	0.552	0.2017	0.4596	FALSE	FALSE	FALSE
ENSG00000163956	LRPAP1	2831.72	-0.703	0.251	0.005208	0.03134	-0.312	0.251	0.2146	0.6738	3159.06	-0.4	0.144	0.005602	0.02756	-0.218	0.144	0.1311	0.3531	FALSE	FALSE	FALSE
ENSG00000294586	ENSG00000294586	26.554	-1.665	0.823	0.04292	0.1471	-0.869	0.802	0.279	NA	57.345	-2.57	0.604	2.08e-05	0.0002356	-1.221	0.578	0.03468	0.153	FALSE	FALSE	FALSE
ENSG00000197870	PRB3	22.808	-2.129	0.926	0.02154	0.09106	-1.552	0.909	0.08787	NA	82.133	-0.606	0.523	0.2464	0.4597	-1.772	0.539	0.001015	0.01159	FALSE	FALSE	FALSE
ENSG00000078369	GNB1	14893.9	0.98	0.167	3.979e-09	1.761e-07	0.568	0.167	0.0006594	0.0241	40046.1	0.141	0.139	0.3099	0.5326	0.276	0.139	0.04649	0.1851	TRUE	FALSE	FALSE
ENSG00000004848	ARX	21.68	-3.645	1.12	0.001142	0.009527	-1.03	0.987	0.2965	NA	25.23	-2.979	0.939	0.001515	0.009474	-1.686	0.889	0.05794	0.2135	FALSE	TRUE	FALSE
ENSG00000185022	MAFF	261.692	-0.81	0.299	0.006847	0.03869	-0.393	0.297	0.1866	0.6373	383.545	-1.164	0.281	3.501e-05	0.0003732	-0.388	0.279	0.1639	0.4063	FALSE	FALSE	FALSE
ENSG00000254772	EEF1G	67795.4	0.241	0.168	0.1513	0.3473	0.213	0.168	0.2061	0.6631	118290	0.573	0.131	1.262e-05	0.000152	0.556	0.131	2.247e-05	0.0005276	FALSE	FALSE	FALSE
ENSG00000170965	PLAC1	12.898	-2.365	1.252	0.05893	NA	-2.552	1.283	0.04664	NA	67.545	-0.584	0.509	0.2508	0.4651	-1.717	0.529	0.001159	0.01271	FALSE	FALSE	FALSE
ENSG00000105701	FKBP8	10369.8	0.325	0.184	0.07685	0.2216	0.306	0.184	0.09571	0.4845	34770.5	-0.265	0.128	0.03855	0.1243	-0.186	0.128	0.1465	0.3786	FALSE	FALSE	FALSE
ENSG00000145907	G3BP1	10156.3	0.62	0.178	0.0004985	0.004919	0.171	0.178	0.3373	0.7719	11359.2	0.498	0.131	0.0001435	0.001291	0.305	0.131	0.01981	0.1036	FALSE	FALSE	FALSE
ENSG00000130208	APOC1	3014.95	-1.231	0.189	7.023e-11	4.447e-09	-0.185	0.188	0.3237	0.7637	807.835	-0.676	0.199	0.0006777	0.004836	-0.422	0.198	0.03346	0.1497	FALSE	FALSE	FALSE
ENSG00000167874	TMEM88	79.344	1.811	0.497	0.0002679	0.002985	1.148	0.503	0.02233	0.241	34.866	0.939	0.794	0.2369	0.4476	1.308	0.792	0.0986	0.2968	TRUE	FALSE	FALSE
ENSG00000100243	CYB5R3	2842.73	0.447	0.183	0.01474	0.06918	0.352	0.184	0.0553	0.3789	10502.4	0.18	0.14	0.1978	0.3982	0.237	0.14	0.09032	0.2815	FALSE	FALSE	FALSE
ENSG00000163877	SNIP1	1227.71	0.582	0.228	0.01075	0.05471	0.215	0.229	0.3475	0.7814	1071.72	1.036	0.179	6.585e-09	1.503e-07	0.68	0.179	0.0001504	0.002513	FALSE	FALSE	FALSE
ENSG00000117151	CTBS	253.351	-1.005	0.352	0.004276	0.027	-0.349	0.348	0.3167	0.7583	150.48	-1.015	0.358	0.004564	0.02343	-0.761	0.357	0.03293	0.1481	TRUE	FALSE	FALSE
ENSG00000092010	PSME1	598.24	-1.385	0.244	1.33e-08	5.27e-07	-0.726	0.242	0.002661	0.06737	767.084	-0.485	0.201	0.016	0.06369	-0.192	0.201	0.3401	0.6199	FALSE	FALSE	FALSE
ENSG00000101577	LPIN2	1124.2	-0.2	0.198	0.3114	0.5444	-0.4	0.199	0.04411	0.3391	1011.24	0.929	0.181	2.754e-07	4.76e-06	0.529	0.182	0.003639	0.0306	FALSE	FALSE	FALSE
ENSG00000135048	CEMIP2	1183.19	-0.214	0.231	0.3538	0.5875	-0.819	0.232	0.0004119	0.0174	1512.73	1.6	0.218	2.335e-13	9.901e-12	0.616	0.219	0.004978	0.03858	FALSE	FALSE	FALSE
ENSG00000196155	PLEKHG4	570.049	-1.11	0.244	5.432e-06	0.0001111	-0.221	0.241	0.3595	0.7883	802.892	-1.373	0.202	1.156e-11	3.984e-10	-1	0.202	7.086e-07	2.711e-05	FALSE	FALSE	FALSE
ENSG00000169189	NSMCE1	709.499	-0.552	0.236	0.01952	0.08508	-0.284	0.236	0.2283	0.6882	1219.95	-0.545	0.172	0.001577	0.009782	-0.275	0.172	0.1104	0.3181	FALSE	FALSE	FALSE
ENSG00000116353	MECR	2578.71	-0.33	0.195	0.09135	0.2482	-0.219	0.195	0.2616	0.7167	4012.39	-0.464	0.162	0.004129	0.02157	-0.484	0.162	0.002818	0.02526	FALSE	FALSE	FALSE
ENSG00000198959	TGM2	103.674	-0.68	0.487	0.1624	0.3635	0.837	0.474	0.07756	0.4431	278.334	-0.609	0.318	0.05559	0.1637	-0.589	0.319	0.06459	0.2285	TRUE	TRUE	TRUE
ENSG00000106348	IMPDH1	1130.92	0.229	0.221	0.3001	0.5328	0.42	0.221	0.05733	0.3856	2367.76	0.537	0.182	0.003119	0.01719	0.672	0.182	0.0002159	0.003339	TRUE	TRUE	TRUE
ENSG00000140105	WARS1	13234.8	-1.045	0.16	6.832e-11	4.366e-09	-0.194	0.16	0.2251	0.6865	8733.05	-0.258	0.157	0.09963	0.2488	0.328	0.157	0.03645	0.1578	FALSE	FALSE	FALSE
ENSG00000185201	IFITM2	70.501	-2.836	0.569	6.154e-07	1.625e-05	-1.194	0.53	0.02418	0.2524	116.611	-0.735	0.402	0.06762	0.189	-0.443	0.401	0.2694	0.5456	FALSE	FALSE	FALSE
ENSG00000151952	TMEM132D	168.349	1.402	0.385	0.000275	0.003048	0.581	0.391	0.1375	0.5635	263.977	0.501	0.282	0.07499	0.2041	0.408	0.283	0.1489	0.3823	FALSE	FALSE	FALSE
ENSG00000167080	B4GALNT2	92.389	-1.949	0.491	7.174e-05	0.001014	-0.996	0.476	0.03641	0.3054	84.937	-0.535	0.537	0.3196	0.5423	1.441	0.52	0.00559	0.04225	FALSE	FALSE	FALSE
ENSG00000163683	SMIM14	552.358	-1.824	0.242	4.989e-14	5.062e-12	-1.209	0.239	4.325e-07	7.344e-05	291.951	-0.525	0.279	0.05973	0.1723	-0.287	0.278	0.3022	0.5814	FALSE	FALSE	FALSE
ENSG00000110934	BIN2	52.882	-3.128	0.654	1.744e-06	4.051e-05	-1.011	0.587	0.0849	0.461	23.364	-1.921	0.914	0.03559	0.1167	-1.047	0.894	0.2417	0.5116	FALSE	FALSE	FALSE
ENSG00000246705	H2AJ	652.154	-0.736	0.234	0.001688	0.01302	0.22	0.232	0.3428	0.7777	1092.24	-0.95	0.256	0.0002104	0.001804	0.603	0.254	0.01775	0.09579	FALSE	FALSE	FALSE
ENSG00000113504	SLC12A7	923.421	0.892	0.271	0.001007	0.008637	0.256	0.272	0.3469	0.7814	2547.98	0.393	0.158	0.01274	0.05326	0.489	0.158	0.001952	0.01912	FALSE	FALSE	FALSE
ENSG00000282024	ENSG00000282024	1101.47	-2.101	0.211	1.868e-23	5.788e-21	-0.246	0.205	0.2312	0.6916	43.254	-3.054	0.753	5.036e-05	0.0005146	-1.056	0.701	0.1319	0.3546	FALSE	FALSE	FALSE
ENSG00000181885	CLDN7	3000.84	-0.862	0.225	0.0001236	0.001571	-0.204	0.224	0.3624	0.7902	357.549	-2.036	0.276	1.591e-13	6.841e-12	-0.908	0.27	0.0007671	0.009283	TRUE	FALSE	FALSE
ENSG00000142634	EFHD2	1526.28	0.269	0.198	0.1737	0.3793	0.458	0.198	0.02041	0.2304	3250.88	-0.207	0.145	0.1536	0.3366	0.35	0.145	0.0156	0.08738	TRUE	FALSE	FALSE
ENSG00000104299	INTS9	421.944	0.437	0.264	0.09785	0.26	0.314	0.265	0.2358	0.6962	717.257	1.032	0.236	1.244e-05	0.0001501	0.516	0.237	0.02988	0.1383	FALSE	FALSE	FALSE
ENSG00000147130	ZMYM3	4509.91	0.281	0.169	0.09712	0.2589	0.206	0.17	0.2238	0.6851	6319.19	0.31	0.144	0.03093	0.1052	0.361	0.144	0.01193	0.0721	FALSE	FALSE	FALSE
ENSG00000180998	GPR137C	48.984	1.099	0.613	0.07311	0.2146	0.835	0.618	0.1768	0.6231	115.907	0.734	0.407	0.07107	0.1961	0.825	0.407	0.04284	0.1759	FALSE	FALSE	FALSE
ENSG00000143858	SYT2	721.403	-0.836	0.217	0.0001191	0.001524	-0.522	0.216	0.01591	0.1966	342.981	0.255	0.271	0.3478	0.5719	1.103	0.269	4.121e-05	0.0008559	TRUE	FALSE	FALSE
ENSG00000130669	PAK4	3340.47	0.387	0.192	0.04443	0.1505	0.235	0.192	0.2223	0.6832	6652.89	0.258	0.148	0.08103	0.215	0.355	0.148	0.01628	0.09021	FALSE	FALSE	FALSE
ENSG00000099381	SETD1A	1781.88	0.638	0.185	0.0005611	0.00539	0.375	0.185	0.04308	0.335	3139.82	0.425	0.145	0.003275	0.01786	0.145	0.145	0.3182	0.5996	TRUE	TRUE	TRUE
ENSG00000174151	CYB561D1	437.806	0.328	0.264	0.2126	0.4325	0.701	0.263	0.007548	0.1263	733.631	0.317	0.199	0.1111	0.2692	0.423	0.199	0.03387	0.1508	TRUE	FALSE	FALSE
ENSG00000147394	ZNF185	263.281	-1.006	0.306	0.001025	0.008757	-0.274	0.302	0.3641	0.7911	558.644	-1.899	0.223	1.712e-17	1.089e-15	-0.805	0.219	0.0002327	0.003546	FALSE	FALSE	FALSE
ENSG00000167074	TEF	743.503	-1.095	0.227	1.477e-06	3.492e-05	-0.808	0.227	0.0003632	0.01589	501.651	-0.217	0.239	0.3646	0.5882	-0.849	0.242	0.000449	0.006081	FALSE	FALSE	FALSE
ENSG00000083720	OXCT1	649.501	0.604	0.272	0.02619	0.1046	0.35	0.273	0.1994	0.6552	1014.92	0.313	0.199	0.1158	0.2765	0.449	0.199	0.02435	0.1199	FALSE	FALSE	FALSE
ENSG00000197948	FCHSD1	252.56	0.461	0.324	0.1542	0.351	0.405	0.324	0.2116	0.6707	910.33	-0.694	0.186	0.0001916	0.00167	-0.762	0.187	4.452e-05	0.0009118	FALSE	FALSE	FALSE
ENSG00000131238	PPT1	9443.56	-0.421	0.166	0.01122	0.05631	-0.436	0.166	0.008768	0.1379	8380.37	0.132	0.134	0.3268	0.5505	-0.314	0.134	0.01934	0.1016	FALSE	TRUE	FALSE
ENSG00000112234	FBXL4	254.97	-0.365	0.302	0.2259	0.4482	-0.485	0.303	0.1091	0.5109	303.97	-0.628	0.287	0.02837	0.09864	-0.863	0.289	0.002801	0.02519	FALSE	FALSE	FALSE
ENSG00000198860	TSEN15	885.969	-0.905	0.222	4.728e-05	0.0007207	-0.244	0.221	0.2689	0.7228	1162.72	-1.654	0.205	6.998e-16	3.83e-14	-0.335	0.202	0.09745	0.2949	TRUE	FALSE	FALSE
ENSG00000113790	EHHADH	202.45	-1.437	0.353	4.799e-05	0.0007275	-0.663	0.348	0.05662	0.3841	146.541	-0.674	0.445	0.1303	0.3012	-0.599	0.446	0.1796	0.4305	FALSE	FALSE	FALSE
ENSG00000187531	SIRT7	876.665	0.564	0.229	0.01394	0.06651	0.301	0.23	0.1899	0.6424	1574.4	0.637	0.178	0.0003415	0.002721	0.249	0.178	0.1627	0.4045	FALSE	FALSE	FALSE
ENSG00000125375	DMAC2L	341.579	-0.91	0.27	0.0007504	0.006834	-0.53	0.268	0.04821	0.3524	273.512	-1.211	0.291	3.107e-05	0.000336	-0.286	0.286	0.3179	0.5994	FALSE	FALSE	FALSE
ENSG00000223486	LINC03053	41.208	2.517	0.762	0.0009601	0.008304	2.497	0.762	0.001051	NA	10.855	1.432	1.514	0.3444	NA	3.419	1.478	0.02069	NA	FALSE	FALSE	FALSE
ENSG00000111716	LDHB	69539.5	0.429	0.195	0.02776	0.1092	0.432	0.195	0.02647	0.2627	42635.7	0.322	0.138	0.0198	0.07502	0.145	0.138	0.2931	0.5697	FALSE	FALSE	FALSE
ENSG00000197989	SNHG12	549.386	0.783	0.235	0.0008515	0.007576	0.267	0.237	0.2584	0.7143	678.793	-0.415	0.258	0.1079	0.2637	-1.223	0.261	2.757e-06	8.871e-05	FALSE	FALSE	FALSE
ENSG00000179151	EDC3	2049.68	0.783	0.191	4.125e-05	0.0006412	0.285	0.192	0.1366	0.5627	3826.1	0.251	0.141	0.07557	0.2052	0.201	0.142	0.1556	0.3933	FALSE	FALSE	FALSE
ENSG00000132153	DHX30	3763.47	0.429	0.182	0.0186	0.08204	0.182	0.182	0.3183	0.759	6960	0.576	0.144	6.395e-05	0.0006344	0.312	0.144	0.03091	0.1415	FALSE	FALSE	FALSE
ENSG00000198625	MDM4	896.882	-0.343	0.214	0.1085	0.279	-0.267	0.214	0.2121	0.6716	928.007	-0.585	0.189	0.001993	0.01188	-0.378	0.189	0.04536	0.1826	FALSE	FALSE	FALSE
ENSG00000065665	SEC61A2	335.204	0.896	0.278	0.001258	0.01027	0.554	0.28	0.04765	0.3496	535.485	0.244	0.218	0.2617	0.4788	0.413	0.218	0.05742	0.2122	FALSE	FALSE	FALSE
ENSG00000101160	CTSZ	1321.83	0.289	0.199	0.1464	0.3397	0.245	0.199	0.2188	0.6793	2891.88	0.455	0.153	0.00287	0.01604	0.863	0.152	1.482e-08	8.43e-07	FALSE	FALSE	FALSE
ENSG00000182511	FES	19.132	-2.099	0.991	0.03416	0.1259	-1.636	0.973	0.09261	NA	37.041	-0.931	0.708	0.1889	0.3866	-1.396	0.72	0.05248	0.2001	TRUE	FALSE	FALSE
ENSG00000143442	POGZ	2626.09	0.836	0.179	2.915e-06	6.409e-05	0.173	0.18	0.3363	0.7717	5582.88	0.424	0.134	0.001598	0.009894	0.291	0.135	0.03026	0.1395	FALSE	FALSE	FALSE
ENSG00000131171	SH3BGRL	998.001	0.896	0.235	0.0001412	0.001766	0.219	0.238	0.3559	0.7869	2523.01	0.528	0.149	0.0003942	0.00307	0.376	0.149	0.01175	0.07137	FALSE	FALSE	FALSE
ENSG00000144659	SLC25A38	1453.42	-0.498	0.215	0.02047	0.08777	-0.497	0.215	0.02081	0.2311	932.25	-0.26	0.188	0.1678	0.3569	-0.266	0.189	0.1592	0.3988	FALSE	FALSE	FALSE
ENSG00000131187	F12	37.069	-1.949	0.789	0.01347	0.06471	-0.757	0.764	0.3216	NA	73.746	-2.092	0.515	4.87e-05	0.0004993	-1.064	0.5	0.03353	0.1498	FALSE	FALSE	FALSE
ENSG00000183291	SELENOF	4220.95	-0.272	0.177	0.1232	0.3038	-0.297	0.177	0.09303	0.478	4473.31	-0.237	0.146	0.104	0.2564	-0.287	0.146	0.04865	0.1907	FALSE	FALSE	FALSE
ENSG00000107020	PLGRKT	332.086	-0.664	0.285	0.01992	0.08621	-0.411	0.284	0.1485	0.5817	196.578	-0.622	0.338	0.06533	0.184	-0.504	0.338	0.1353	0.36	FALSE	FALSE	FALSE
ENSG00000080845	DLGAP4	2683.54	0.4	0.22	0.06909	0.2057	0.486	0.22	0.02698	0.2643	3747.28	-0.193	0.139	0.1666	0.3555	-0.225	0.14	0.1065	0.3106	FALSE	FALSE	FALSE
ENSG00000106462	EZH2	1201.01	0.935	0.199	2.605e-06	5.802e-05	0.411	0.2	0.03982	0.3216	1572.98	0.722	0.197	0.0002451	0.002051	0.193	0.198	0.3294	0.6097	FALSE	FALSE	FALSE
ENSG00000106018	VIPR2	236.617	2.003	0.355	1.713e-08	6.649e-07	1.485	0.361	3.956e-05	0.003077	1771	0.249	0.162	0.1238	0.2902	0.188	0.162	0.2462	0.5173	FALSE	FALSE	FALSE
ENSG00000152457	DCLRE1C	163.718	0.926	0.364	0.01105	0.05575	0.345	0.369	0.35	0.7817	468.033	0.705	0.268	0.008545	0.03874	0.937	0.268	0.0004664	0.006282	FALSE	FALSE	FALSE
ENSG00000167100	SAMD14	52.071	1.984	0.637	0.001827	0.01384	0.602	0.656	0.3583	0.7883	142.797	1.647	0.498	0.0009467	0.006419	1.303	0.5	0.00921	0.06044	TRUE	TRUE	TRUE
ENSG00000173264	GPR137	689.857	0.735	0.247	0.002876	0.01962	0.234	0.248	0.3453	0.7803	2300.34	-0.364	0.157	0.02039	0.07665	-0.488	0.157	0.001909	0.01875	TRUE	FALSE	FALSE
ENSG00000189241	TSPYL1	2731.99	0.322	0.174	0.06455	0.196	0.179	0.175	0.306	0.7501	3386.41	0.693	0.151	4.206e-06	5.724e-05	0.638	0.151	2.319e-05	0.0005416	FALSE	FALSE	FALSE
ENSG00000124596	OARD1	972.254	-0.473	0.207	0.02256	0.09411	-0.315	0.207	0.128	0.5466	724.69	-0.265	0.196	0.1768	0.3692	-0.398	0.197	0.04344	0.1774	FALSE	FALSE	FALSE
ENSG00000181982	CCDC149	200.19	-0.503	0.334	0.1318	0.3169	0.451	0.328	0.169	0.6096	174.009	-0.809	0.353	0.02195	0.08099	-0.698	0.353	0.04814	0.1896	FALSE	FALSE	FALSE
ENSG00000284634	ENSG00000284634	245.713	-0.579	0.302	0.05539	0.1766	-0.45	0.302	0.1354	0.5615	279.482	-0.386	0.272	0.1559	0.34	-0.618	0.274	0.02427	0.1197	FALSE	FALSE	FALSE
ENSG00000120727	PAIP2	2975.1	0.407	0.185	0.02739	0.1081	0.176	0.185	0.3414	0.7759	3564.24	0.625	0.159	9.001e-05	0.000857	0.489	0.16	0.002195	0.02084	FALSE	FALSE	FALSE
ENSG00000218739	CEBPZOS	2816.89	-0.746	0.178	2.729e-05	0.0004527	-0.171	0.177	0.3359	0.7716	4481.51	-0.753	0.155	1.26e-06	1.919e-05	0.326	0.155	0.03527	0.1549	FALSE	FALSE	FALSE
ENSG00000157933	SKI	2513.07	0.891	0.193	3.921e-06	8.337e-05	0.414	0.193	0.03238	0.2901	9015.09	0.631	0.15	2.618e-05	0.00029	0.144	0.15	0.3388	0.6189	TRUE	TRUE	TRUE
ENSG00000156299	TIAM1	2398.87	-0.77	0.203	0.0001494	0.001853	-0.354	0.203	0.08042	0.4508	2275.61	0.385	0.157	0.01393	0.05713	0.171	0.157	0.2768	0.5524	TRUE	FALSE	FALSE
ENSG00000157703	SVOPL	63.977	-1.134	0.549	0.03895	0.1376	-0.631	0.543	0.2449	0.704	144.258	-1.316	0.435	0.002464	0.01416	-0.743	0.431	0.08499	0.2712	FALSE	FALSE	FALSE
ENSG00000129951	PLPPR3	1060.58	0.258	0.287	0.3683	0.6014	0.849	0.287	0.003046	0.07415	2488.31	0.761	0.182	2.888e-05	0.000316	1.105	0.182	1.23e-09	8.926e-08	FALSE	FALSE	FALSE
ENSG00000065559	MAP2K4	1103.71	0.296	0.236	0.2083	0.4265	0.329	0.236	0.1626	0.6022	1092.7	1.08	0.192	1.899e-08	4.03e-07	0.673	0.193	0.0004872	0.006488	FALSE	FALSE	FALSE
ENSG00000157423	HYDIN	46.298	-0.801	0.631	0.2045	0.422	-1.794	0.655	0.006162	NA	154.375	-0.608	0.399	0.1277	0.2969	-0.856	0.403	0.03365	0.1502	FALSE	FALSE	FALSE
ENSG00000174106	LEMD3	1120.21	0.574	0.203	0.004681	0.02889	0.229	0.204	0.2598	0.7154	1195.82	0.348	0.182	0.05573	0.1639	0.355	0.182	0.05181	0.1982	TRUE	FALSE	FALSE
ENSG00000266173	STRADA	798.634	0.81	0.212	0.0001348	0.001697	0.33	0.214	0.1225	0.5373	2325.07	0.298	0.16	0.06207	0.1771	-0.212	0.161	0.1876	0.4418	FALSE	FALSE	FALSE
ENSG00000078900	TP73	105.272	0.756	0.441	0.08622	0.2397	0.525	0.444	0.2365	0.6972	428.934	0.975	0.26	0.0001746	0.00154	0.514	0.262	0.0496	0.193	TRUE	TRUE	TRUE
ENSG00000101888	NXT2	581.31	-0.424	0.234	0.07019	0.2082	-0.697	0.235	0.00308	0.07459	517.047	0.418	0.22	0.05776	0.1683	-0.261	0.223	0.2421	0.5121	FALSE	FALSE	FALSE
ENSG00000126890	CTAG2	776.056	1.333	0.222	1.936e-09	9.129e-08	0.722	0.224	0.001277	0.03988	4527.21	-0.162	0.138	0.2422	0.4541	-0.21	0.138	0.1297	0.3507	FALSE	FALSE	FALSE
ENSG00000105835	NAMPT	2603.52	-0.559	0.203	0.005838	0.03425	-0.402	0.203	0.04731	0.3494	2065.93	-0.165	0.16	0.3026	0.5248	-0.382	0.161	0.01743	0.09474	FALSE	FALSE	FALSE
ENSG00000025156	HSF2	440.317	0.596	0.268	0.02613	0.1045	-0.255	0.271	0.3469	0.7814	632.757	1.054	0.205	2.817e-07	4.86e-06	0.77	0.206	0.0001884	0.002987	FALSE	FALSE	FALSE
ENSG00000116990	MYCL	1408.08	-1.234	0.247	6.091e-07	1.611e-05	-0.562	0.247	0.02259	0.2425	1637.85	-0.496	0.19	0.009111	0.04092	0.18	0.19	0.3421	0.6217	FALSE	FALSE	FALSE
ENSG00000188037	CLCN1	16.305	-1.972	1.105	0.0742	0.2165	-1.939	1.107	0.07983	NA	10.192	-3.185	1.398	0.02274	NA	-1.684	1.306	0.1971	NA	FALSE	FALSE	FALSE
ENSG00000158435	CNOT11	1778.28	-0.268	0.191	0.1617	0.3625	-0.41	0.192	0.03266	0.2909	2052.55	-0.219	0.161	0.1755	0.3674	-0.465	0.162	0.004053	0.03317	FALSE	FALSE	FALSE
ENSG00000152556	PFKM	1641.58	1.172	0.191	7.629e-10	3.859e-08	0.508	0.192	0.008035	0.1315	3403.84	0.534	0.177	0.002525	0.01445	0.161	0.177	0.3636	0.6432	FALSE	FALSE	FALSE
ENSG00000176903	PNMA1	1602.58	0.304	0.195	0.1188	0.2968	0.222	0.195	0.2554	0.7125	1571.48	0.951	0.163	5.183e-09	1.201e-07	0.787	0.163	1.399e-06	4.981e-05	FALSE	FALSE	FALSE
ENSG00000169764	UGP2	6934.95	-0.241	0.25	0.3341	0.5684	-0.513	0.25	0.04029	0.3225	15596.4	-1.493	0.159	5.687e-21	4.855e-19	-0.695	0.159	1.203e-05	0.0003124	TRUE	FALSE	FALSE
ENSG00000119630	PGF	108.76	0.749	0.461	0.1039	0.2711	1.735	0.454	0.0001317	0.007742	358.914	-0.787	0.267	0.003142	0.01729	-0.294	0.265	0.2673	0.5428	TRUE	TRUE	TRUE
ENSG00000181472	ZBTB2	870.517	-0.828	0.242	0.0006122	0.005766	-0.339	0.241	0.1591	0.5966	635.514	-0.281	0.206	0.1737	0.3654	-0.422	0.207	0.04164	0.1726	FALSE	FALSE	FALSE
ENSG00000121236	TRIM6	566.419	-1.613	0.235	7.131e-12	5.403e-10	-0.94	0.233	5.35e-05	0.003846	218.555	-0.288	0.317	0.3632	0.5866	-0.804	0.321	0.01215	0.07303	FALSE	FALSE	FALSE
ENSG00000117399	CDC20	7973.77	0.421	0.165	0.01098	0.05559	0.369	0.165	0.02574	0.2606	14656	-0.172	0.137	0.2108	0.4156	-0.209	0.137	0.1279	0.3477	TRUE	FALSE	FALSE
ENSG00000162783	IER5	1214.63	-0.558	0.225	0.01296	0.06279	-0.478	0.225	0.03332	0.2938	994.847	0.4	0.2	0.04505	0.1401	0.215	0.2	0.2842	0.5607	FALSE	FALSE	FALSE
ENSG00000117569	PTBP2	1196.29	0.907	0.25	0.0002792	0.003079	0.228	0.251	0.3626	0.7904	2155.55	0.932	0.161	6.689e-09	1.517e-07	0.401	0.161	0.01286	0.07597	TRUE	TRUE	TRUE
ENSG00000062725	APPBP2	537.776	1.368	0.238	9.747e-09	3.942e-07	0.251	0.243	0.3004	0.7479	1111.85	0.663	0.176	0.0001624	0.001443	0.314	0.177	0.07562	0.2508	FALSE	FALSE	FALSE
ENSG00000138162	TACC2	1324.38	0.299	0.2	0.1353	0.3223	0.309	0.2	0.1231	0.5373	2693.73	-0.844	0.152	2.726e-08	5.662e-07	-0.237	0.151	0.1179	0.3308	TRUE	TRUE	TRUE
ENSG00000102554	KLF5	437.364	-1.726	0.277	4.289e-10	2.283e-08	-0.91	0.273	0.0008502	0.02889	128.56	-0.368	0.385	0.3392	0.5632	-0.815	0.39	0.03683	0.1588	FALSE	FALSE	FALSE
ENSG00000221978	CCNL2	1702.82	0.713	0.205	0.0004895	0.004847	0.305	0.205	0.1368	0.5628	4295.54	0.361	0.147	0.0142	0.05801	-0.179	0.148	0.2258	0.492	FALSE	FALSE	FALSE
ENSG00000008323	PLEKHG6	1630.02	-1.11	0.198	2.163e-08	8.174e-07	-0.174	0.197	0.3774	0.7999	1251.39	-1.838	0.197	1.147e-20	9.356e-19	-0.846	0.195	1.461e-05	0.0003659	TRUE	FALSE	FALSE
ENSG00000154928	EPHB1	62.764	-1.061	0.584	0.06906	0.2057	-1.644	0.595	0.00571	0.1063	36.099	-0.846	0.801	0.2907	0.5113	-2.088	0.832	0.01214	0.07299	FALSE	FALSE	FALSE
ENSG00000105707	HPN	114.63	-2.149	0.523	3.931e-05	0.0006149	-0.458	0.504	0.3637	0.7909	67.088	-2.571	0.584	1.072e-05	0.0001316	-1.388	0.564	0.0139	0.08051	FALSE	FALSE	FALSE
ENSG00000186314	PRELID2	178.166	-1.201	0.356	0.0007471	0.006814	-0.309	0.349	0.377	0.7999	377.066	-1.725	0.267	1.05e-10	3.201e-09	-1.503	0.266	1.677e-08	9.297e-07	FALSE	FALSE	FALSE
ENSG00000167371	PRRT2	17.493	2.727	1.031	0.008184	0.04439	2.21	1.041	0.03365	NA	73.475	0.528	0.532	0.3208	0.5436	1.28	0.527	0.01521	0.08585	FALSE	FALSE	FALSE
ENSG00000159167	STC1	231.866	0.648	0.348	0.06275	0.1922	-0.361	0.359	0.3156	0.7573	606.184	-1.335	0.237	1.694e-08	3.615e-07	-2.925	0.247	2.057e-32	1.814e-29	TRUE	TRUE	TRUE
ENSG00000176473	WDR25	345.2	-0.433	0.298	0.1454	0.3381	-0.433	0.298	0.1466	0.5792	567.875	-0.408	0.214	0.05657	0.1657	-0.467	0.215	0.0298	0.138	FALSE	FALSE	FALSE
ENSG00000150627	WDR17	46.535	1.971	0.687	0.004127	0.02626	1.479	0.694	0.03306	NA	74.501	1.246	0.529	0.01852	0.07117	0.531	0.537	0.3231	0.6037	FALSE	FALSE	FALSE
ENSG00000140832	MARVELD3	403.421	-0.604	0.282	0.03261	0.122	-0.294	0.281	0.296	0.7448	43.532	-1.588	0.699	0.02314	0.08413	-1.55	0.701	0.02713	0.1293	FALSE	FALSE	FALSE
ENSG00000268120	ENSG00000268120	12.34	2.372	1.221	0.052	NA	1.282	1.254	0.3066	NA	48.293	1.616	0.659	0.01424	0.05815	1.807	0.659	0.0061	0.04516	FALSE	FALSE	FALSE
ENSG00000138829	FBN2	265.204	0.372	0.343	0.2782	0.5104	1.42	0.339	2.82e-05	0.002352	154.715	0.756	0.461	0.1008	0.2511	1.846	0.456	5.259e-05	0.001047	TRUE	TRUE	TRUE
ENSG00000290418	TPTEP1	3310.23	-2.401	0.181	2.87e-40	3.83e-37	-0.972	0.179	5.517e-08	1.302e-05	138.749	0.385	0.385	0.3183	0.5411	0.719	0.384	0.06129	0.2204	FALSE	FALSE	FALSE
ENSG00000196961	AP2A1	4279.57	0.19	0.17	0.2662	0.4968	0.304	0.17	0.07416	0.4331	8796.56	0.324	0.135	0.01667	0.06576	0.309	0.135	0.02262	0.1139	FALSE	FALSE	FALSE
ENSG00000092020	PPP2R3C	568.566	-0.438	0.23	0.057	0.1799	-0.774	0.232	0.0008393	0.0288	494.074	-0.235	0.238	0.3219	0.5449	-0.974	0.241	5.255e-05	0.001047	FALSE	FALSE	FALSE
ENSG00000274917	RNA5-8SN5	66.923	-4.315	4.575	0.3457	0.5801	-10.142	4.785	0.03406	0.2962	775.502	1.798	0.21	1.026e-17	6.593e-16	0.791	0.212	0.0001913	0.003028	FALSE	FALSE	FALSE
ENSG00000198888	MT-ND1	27146.7	0.486	0.183	0.007776	0.04273	0.183	0.183	0.3168	0.7583	59983.4	-0.28	0.141	0.04641	0.1433	-0.367	0.141	0.009127	0.06018	FALSE	FALSE	FALSE
ENSG00000139351	SYCP3	1927.32	-1.026	0.251	4.254e-05	0.0006593	-0.455	0.25	0.06841	0.4184	11.282	-1.751	1.304	0.1794	NA	-2.003	1.331	0.1323	NA	FALSE	FALSE	FALSE
ENSG00000107331	ABCA2	1611.33	-0.656	0.239	0.006125	0.03551	0.215	0.238	0.3665	0.792	1528.59	-0.531	0.187	0.004414	0.0228	0.533	0.185	0.004036	0.03308	FALSE	FALSE	FALSE
ENSG00000164916	FOXK1	3177.42	0.301	0.211	0.1546	0.3517	0.255	0.211	0.2265	0.6871	1804.65	1.091	0.19	9.087e-09	2.031e-07	0.848	0.19	8.267e-06	0.0002285	TRUE	TRUE	TRUE
ENSG00000147123	NDUFB11	2252.07	0.378	0.188	0.04432	0.1503	0.281	0.188	0.1346	0.5594	4785.15	0.384	0.137	0.005106	0.02559	0.177	0.137	0.1972	0.4538	FALSE	FALSE	FALSE
ENSG00000186834	HEXIM1	947.677	0.446	0.217	0.04015	0.1408	0.209	0.218	0.339	0.7732	1117.91	0.817	0.184	8.569e-06	0.0001079	0.565	0.184	0.002149	0.02052	TRUE	FALSE	FALSE
ENSG00000124193	SRSF6	4016.2	0.487	0.172	0.004733	0.02917	0.167	0.173	0.3347	0.7702	4651.5	0.578	0.137	2.596e-05	0.0002882	0.279	0.138	0.04235	0.1745	FALSE	FALSE	FALSE
ENSG00000171100	MTM1	1178.97	-0.995	0.21	2.175e-06	4.946e-05	-0.294	0.209	0.1585	0.5966	630.153	-0.691	0.215	0.001315	0.00838	-0.262	0.214	0.2221	0.4873	FALSE	TRUE	FALSE
ENSG00000069812	HES2	134.025	-1.969	0.482	4.429e-05	0.0006819	1.153	0.44	0.008779	0.1379	94.104	0.511	0.534	0.3389	0.563	1.124	0.532	0.03445	0.1525	TRUE	TRUE	TRUE
ENSG00000110906	KCTD10	2196.83	0.86	0.185	3.203e-06	6.972e-05	0.2	0.185	0.2815	0.7351	3039.21	0.502	0.16	0.001661	0.01021	0.264	0.16	0.09902	0.2973	FALSE	FALSE	FALSE
ENSG00000151414	NEK7	499.578	-0.396	0.265	0.1344	0.3213	-0.359	0.265	0.1751	0.6198	456.26	0.572	0.285	0.04454	0.1388	0.626	0.285	0.02818	0.1327	FALSE	FALSE	FALSE
ENSG00000101158	NELFCD	2706.95	0.692	0.201	0.0005687	0.005451	0.176	0.201	0.3806	0.8025	2705.2	0.832	0.149	2.13e-08	4.489e-07	0.484	0.149	0.001147	0.01262	FALSE	FALSE	FALSE
ENSG00000125726	CD70	51.133	-0.85	0.624	0.1732	0.3789	-0.931	0.626	0.1365	0.5627	64.599	-1.159	0.528	0.02813	0.09807	-1.061	0.528	0.04459	0.1806	FALSE	FALSE	FALSE
ENSG00000010322	NISCH	3063.62	0.715	0.181	7.667e-05	0.001068	0.261	0.181	0.1491	0.5826	6003.2	0.538	0.144	0.0001902	0.001659	0.172	0.144	0.2333	0.501	TRUE	FALSE	FALSE
ENSG00000301425	ENSG00000301425	197.95	-2.755	0.39	1.698e-12	1.437e-10	-0.995	0.37	0.007198	0.1225	9.009	-2.171	1.437	0.1309	NA	-1.649	1.418	0.2447	NA	FALSE	FALSE	FALSE
ENSG00000165716	DIPK1B	1042.41	0.307	0.213	0.1481	0.3425	0.253	0.213	0.2346	0.695	2400.69	0.646	0.164	7.857e-05	0.000757	0.613	0.164	0.0001823	0.002911	FALSE	FALSE	FALSE
ENSG00000135052	GOLM1	4163.34	0.294	0.17	0.08327	0.2339	0.236	0.17	0.1658	0.6053	4060.53	0.38	0.147	0.009623	0.04266	0.225	0.147	0.1247	0.343	FALSE	FALSE	FALSE
ENSG00000168913	ENHO	63.568	1.594	0.562	0.004571	0.02837	1.602	0.563	0.004414	0.09366	172.579	-0.333	0.348	0.3395	0.5635	0.722	0.342	0.03494	0.1538	FALSE	FALSE	FALSE
ENSG00000154978	VOPP1	3488.2	-0.254	0.173	0.1408	0.3308	-0.288	0.173	0.095	0.4826	3329.54	-0.228	0.157	0.1476	0.3279	-0.616	0.158	9.533e-05	0.00173	FALSE	FALSE	FALSE
ENSG00000111961	SASH1	1558.21	-0.724	0.198	0.0002517	0.002856	-0.575	0.198	0.003651	0.08289	1984.04	0.136	0.154	0.3772	0.6003	-0.47	0.155	0.002426	0.02241	FALSE	FALSE	FALSE
ENSG00000139410	SDSL	37.676	-3.661	0.84	1.307e-05	0.0002383	-1.663	0.759	0.02843	NA	110.302	-0.973	0.44	0.02707	0.0951	-0.427	0.437	0.3284	0.6089	FALSE	FALSE	FALSE
ENSG00000145934	TENM2	93.065	1.487	0.686	0.03015	0.1152	0.883	0.692	0.2019	0.6584	206.157	-2.158	0.344	3.378e-10	9.54e-09	-0.469	0.328	0.1522	0.3874	FALSE	FALSE	FALSE
ENSG00000180035	ZNF48	674.196	0.807	0.275	0.003279	0.02181	0.242	0.276	0.3808	0.8025	1300.51	1.333	0.169	3.659e-15	1.885e-13	0.628	0.171	0.0002353	0.003581	FALSE	FALSE	FALSE
ENSG00000166136	NDUFB8	5599.57	-0.591	0.178	0.0008953	0.007857	-0.214	0.178	0.2293	0.6892	4023.89	-0.206	0.143	0.1505	0.3322	-0.411	0.144	0.004284	0.03447	FALSE	FALSE	FALSE
ENSG00000171867	PRNP	1329.93	-1.493	0.213	2.654e-12	2.152e-10	-0.839	0.212	7.718e-05	0.005215	1616.83	-0.803	0.208	0.0001171	0.001077	-0.181	0.208	0.3849	0.6623	FALSE	FALSE	FALSE
ENSG00000187514	PTMA	115413	-0.45	0.164	0.005866	0.03436	0.187	0.163	0.2525	0.7099	40703.1	0.627	0.171	0.0002504	0.002088	0.261	0.171	0.1266	0.3459	TRUE	TRUE	TRUE
ENSG00000170004	CHD3	616.794	0.371	0.25	0.1385	0.3273	0.29	0.251	0.2475	0.7068	1661.53	0.739	0.168	1.075e-05	0.0001318	0.656	0.168	9.535e-05	0.00173	TRUE	FALSE	FALSE
ENSG00000144579	CTDSP1	808.842	0.686	0.26	0.008385	0.04519	0.232	0.261	0.3751	0.7984	3425.49	0.829	0.155	9.81e-08	1.831e-06	0.464	0.156	0.002867	0.02553	TRUE	FALSE	FALSE
ENSG00000139219	COL2A1	42.849	2.531	0.737	0.0005938	0.005627	-0.717	0.827	0.3859	NA	329.08	3.546	0.393	1.807e-19	1.355e-17	2.095	0.397	1.288e-07	5.87e-06	TRUE	TRUE	TRUE
ENSG00000213066	CEP43	621.75	0.631	0.272	0.02015	0.08697	0.322	0.273	0.2386	0.6976	1379.77	0.553	0.168	0.0009721	0.006552	0.257	0.168	0.127	0.3465	FALSE	FALSE	FALSE
ENSG00000179295	PTPN11	3865.5	0.365	0.192	0.05663	0.1793	0.234	0.192	0.2218	0.683	4076.79	-0.309	0.141	0.02814	0.0981	0.245	0.14	0.08048	0.2614	TRUE	TRUE	TRUE
ENSG00000103199	ZNF500	275.794	0.59	0.29	0.04154	0.1439	0.344	0.291	0.2381	0.6975	590.727	0.493	0.211	0.0196	0.07446	0.362	0.212	0.08784	0.2767	FALSE	FALSE	FALSE
ENSG00000138685	FGF2	352.604	1.827	0.392	3.109e-06	6.794e-05	0.657	0.395	0.09644	0.4852	603.434	-0.462	0.218	0.03445	0.1141	-0.248	0.218	0.2566	0.5305	FALSE	FALSE	FALSE
ENSG00000160606	TLCD1	446.157	-0.719	0.254	0.004621	0.02862	-0.22	0.252	0.383	0.8025	202.402	-1.309	0.325	5.76e-05	0.0005786	-1.574	0.329	1.705e-06	5.919e-05	FALSE	FALSE	FALSE
ENSG00000151388	ADAMTS12	187.437	0.875	0.423	0.03863	0.1367	0.538	0.426	0.2061	0.6631	676.96	0.703	0.203	0.0005413	0.004016	0.3	0.205	0.1425	0.3719	TRUE	TRUE	TRUE
ENSG00000149187	CELF1	5369.85	0.524	0.169	0.001942	0.01452	0.176	0.169	0.2976	0.7449	8907.55	0.483	0.131	0.0002244	0.001911	0.223	0.131	0.08802	0.2771	FALSE	FALSE	FALSE
ENSG00000125798	FOXA2	13.809	2.904	1.178	0.01372	0.06565	1.086	1.22	0.3734	NA	171.969	1.23	0.38	0.001192	0.007733	1.783	0.378	2.397e-06	7.902e-05	TRUE	FALSE	FALSE
ENSG00000289356	ENSG00000289356	533.149	-1.015	0.862	0.2386	0.4643	-1.242	0.862	0.1498	0.584	2162.57	-2.846	0.231	9.413e-35	2.225e-32	-1.75	0.23	2.618e-14	4.009e-12	FALSE	FALSE	FALSE
ENSG00000135424	ITGA7	175.634	1.132	0.378	0.002759	0.01903	0.664	0.382	0.08168	0.4525	735.575	0.356	0.212	0.09379	0.2389	0.267	0.213	0.2102	0.4704	FALSE	FALSE	FALSE
ENSG00000089123	TASP1	340.752	-0.482	0.28	0.08569	0.2386	-0.317	0.28	0.2564	0.713	259.178	-0.71	0.296	0.01629	0.06459	-0.642	0.296	0.03019	0.1393	FALSE	FALSE	FALSE
ENSG00000229320	KRT8P12	4.773	-6.151	2.531	0.01508	NA	-6.108	2.531	0.0158	NA	12.377	5.057	4.401	0.2505	NA	7.058	4.384	0.1074	NA	FALSE	FALSE	FALSE
ENSG00000185551	NR2F2	62.251	2.938	0.591	6.544e-07	1.71e-05	0.934	0.613	0.1274	0.5456	138.341	3.095	0.544	1.298e-08	2.829e-07	0.626	0.558	0.262	0.5364	TRUE	TRUE	TRUE
ENSG00000100593	ISM2	243.237	-1.87	0.347	7.308e-08	2.434e-06	-0.442	0.336	0.1883	0.6401	63.94	-1.145	0.568	0.0437	0.1366	0.77	0.545	0.1579	0.3968	FALSE	FALSE	FALSE
ENSG00000286596	ENSG00000286596	9.72	4.075	1.617	0.01175	NA	3.552	1.64	0.03032	NA	54.29	0.594	0.615	0.3338	0.5577	1.489	0.608	0.0143	0.08205	FALSE	FALSE	FALSE
ENSG00000042286	AIFM2	528.212	-1.032	0.253	4.575e-05	0.0007018	-0.678	0.252	0.00712	0.1219	364.206	-0.965	0.278	0.0005071	0.003799	-0.24	0.275	0.3825	0.6599	FALSE	FALSE	FALSE
ENSG00000276700	RNA5-8SN4	96.043	-4.191	4.571	0.3593	0.5923	-10.586	4.785	0.02695	0.2642	785.511	1.674	0.21	1.521e-15	8.128e-14	0.611	0.212	0.003995	0.03285	FALSE	FALSE	FALSE
ENSG00000177706	FAM20C	193.145	0.866	0.362	0.01663	0.0757	0.655	0.364	0.07163	0.4273	1032	0.211	0.205	0.3024	0.5248	1.049	0.204	2.543e-07	1.08e-05	FALSE	FALSE	FALSE
ENSG00000231925	TAPBP	132.962	-0.607	0.399	0.128	0.3111	-0.455	0.398	0.2538	0.7116	483.457	-0.83	0.231	0.0003295	0.00264	-0.605	0.231	0.008822	0.05883	FALSE	FALSE	FALSE
ENSG00000088247	KHSRP	18900.7	0.249	0.16	0.1196	0.2982	0.191	0.16	0.2325	0.6927	29675.7	0.548	0.136	5.538e-05	0.000559	0.281	0.136	0.03889	0.165	FALSE	TRUE	FALSE
ENSG00000272106	ENSG00000272106	97.301	1.567	0.457	0.0006	0.005676	1.603	0.457	0.000453	0.01855	500.401	0.29	0.338	0.3901	0.6116	2.314	0.333	3.914e-12	4.341e-10	FALSE	FALSE	FALSE
ENSG00000240771	ARHGEF25	669.076	0.545	0.242	0.02403	0.09848	0.271	0.243	0.2644	0.7192	2804.71	0.271	0.151	0.07247	0.199	0.326	0.151	0.03053	0.1403	FALSE	FALSE	FALSE
ENSG00000106392	C1GALT1	1201.38	-0.687	0.229	0.002723	0.01883	-0.28	0.229	0.2207	0.6816	434.303	-0.337	0.232	0.1461	0.3259	-0.534	0.234	0.02234	0.1129	FALSE	FALSE	FALSE
ENSG00000100029	PES1	3276.38	0.38	0.179	0.03355	0.1243	0.344	0.179	0.05407	0.3741	4415.25	0.208	0.14	0.1391	0.3154	0.195	0.141	0.1652	0.4085	FALSE	FALSE	FALSE
ENSG00000197077	KIAA1671	1246.16	0.483	0.198	0.01478	0.0693	0.175	0.199	0.3773	0.7999	2137.62	1.103	0.153	5.224e-13	2.136e-11	0.877	0.153	1.005e-08	5.948e-07	FALSE	FALSE	FALSE
ENSG00000143033	MTF2	2333.26	0.466	0.179	0.00908	0.04816	0.162	0.179	0.3665	0.792	3366.67	0.408	0.148	0.005817	0.02836	0.377	0.148	0.01074	0.06716	FALSE	FALSE	FALSE
ENSG00000150394	CDH8	272.549	-0.418	0.292	0.1524	0.3485	-0.552	0.294	0.06044	0.3943	259.905	-0.859	0.304	0.004769	0.02423	-0.41	0.303	0.1753	0.4246	FALSE	FALSE	FALSE
ENSG00000205213	LGR4	2074.54	-0.303	0.202	0.1351	0.3221	-0.285	0.203	0.1592	0.5966	3507.62	0.453	0.145	0.001755	0.01069	0.24	0.145	0.09694	0.2939	FALSE	FALSE	FALSE
ENSG00000058262	SEC61A1	6322.04	0.208	0.166	0.2091	0.4275	0.239	0.166	0.1505	0.5857	5663.56	0.322	0.144	0.02589	0.09192	0.385	0.144	0.007688	0.05339	FALSE	FALSE	FALSE
ENSG00000101680	LAMA1	2246.36	0.538	0.199	0.006846	0.03869	0.411	0.199	0.03926	0.3186	2583.99	0.441	0.158	0.005276	0.02626	0.15	0.158	0.3426	0.6221	FALSE	FALSE	FALSE
ENSG00000123933	MXD4	991.398	0.223	0.244	0.3609	0.5937	0.518	0.244	0.03339	0.2938	1348.29	1.666	0.173	5.065e-22	4.969e-20	1.436	0.173	1.153e-16	2.542e-14	FALSE	FALSE	FALSE
ENSG00000167258	CDK12	2476.07	0.563	0.191	0.003128	0.021	0.167	0.191	0.3822	0.8025	2409.88	0.426	0.155	0.006003	0.02911	0.46	0.155	0.003043	0.02666	FALSE	FALSE	FALSE
ENSG00000254416	LINC02732	40.731	-1.364	0.777	0.07917	0.2261	-0.784	0.768	0.3075	NA	119.365	-1.205	0.419	0.004016	0.02109	1.13	0.397	0.004374	0.03503	FALSE	FALSE	FALSE
ENSG00000228144	ENSG00000228144	7.675	-4.403	2.289	0.0544	NA	1.857	1.801	0.3024	NA	6.898	6.16	2.419	0.01088	NA	5.344	2.436	0.02821	NA	FALSE	FALSE	FALSE
ENSG00000110104	CCDC86	2025.71	0.352	0.181	0.05261	0.17	0.191	0.182	0.2929	0.7432	3019.3	-0.307	0.149	0.03962	0.1268	-0.38	0.149	0.01092	0.06795	FALSE	FALSE	FALSE
ENSG00000115138	POMC	964.87	-2.506	0.294	1.418e-17	2.343e-15	-0.325	0.287	0.2579	0.7141	19.937	-1.872	0.95	0.04872	0.1485	-1.604	0.946	0.08983	0.2807	TRUE	TRUE	TRUE
ENSG00000163870	TPRA1	714.194	-0.59	0.23	0.01014	0.05241	-0.245	0.229	0.2844	0.7371	1132.03	-0.312	0.177	0.07771	0.2091	-0.399	0.177	0.02439	0.1201	TRUE	TRUE	TRUE
ENSG00000092871	RFFL	1021.58	-0.497	0.214	0.0203	0.08741	-0.277	0.214	0.1948	0.6493	1017.78	-0.765	0.201	0.00014	0.001264	-0.267	0.2	0.1818	0.4335	FALSE	FALSE	FALSE
ENSG00000113648	MACROH2A1	3329.88	0.925	0.175	1.215e-07	3.845e-06	0.585	0.175	0.0008472	0.02889	10347.3	-0.365	0.129	0.004759	0.02421	0.11	0.129	0.3919	0.6681	TRUE	TRUE	TRUE
ENSG00000141404	GNAL	713.896	-0.961	0.25	0.0001184	0.001519	-0.358	0.248	0.1489	0.5824	240.766	-0.354	0.299	0.237	0.4477	0.738	0.294	0.01208	0.0727	FALSE	FALSE	FALSE
ENSG00000100441	KHNYN	527.021	1.047	0.24	1.344e-05	0.0002439	0.683	0.242	0.004726	0.09719	1090.42	0.211	0.175	0.2284	0.4376	0.244	0.176	0.1652	0.4085	FALSE	FALSE	FALSE
ENSG00000145911	N4BP3	1801.57	-0.494	0.207	0.01695	0.07656	-0.181	0.207	0.3816	0.8025	4164.29	-1.064	0.15	1.407e-12	5.508e-11	-0.899	0.15	2.202e-09	1.523e-07	TRUE	FALSE	FALSE
ENSG00000129195	PIMREG	1696.96	0.949	0.228	3.114e-05	0.0005049	0.478	0.229	0.03634	0.3054	4807.48	0.256	0.145	0.07691	0.2077	0.155	0.145	0.2856	0.5624	FALSE	FALSE	FALSE
ENSG00000236204	LINC01376	63.049	-0.659	0.532	0.2156	0.4361	-0.884	0.537	0.0996	0.4903	94.692	-1.137	0.449	0.01126	0.04828	-0.801	0.447	0.07292	0.2453	FALSE	FALSE	FALSE
ENSG00000104894	CD37	47.675	0.836	0.641	0.1919	0.4049	0.846	0.641	0.1867	NA	137.309	1.711	0.406	2.493e-05	0.0002779	0.949	0.411	0.02079	0.1074	FALSE	FALSE	FALSE
ENSG00000171865	RNASEH1	2268.1	0.56	0.195	0.004026	0.02576	0.182	0.195	0.3503	0.7819	3181.56	0.34	0.143	0.01738	0.06782	0.315	0.143	0.02784	0.1316	FALSE	FALSE	FALSE
ENSG00000168350	DEGS2	33.716	-1.154	0.749	0.1236	0.3044	-0.983	0.747	0.1881	NA	86.276	-1.107	0.473	0.01918	0.07324	-0.857	0.471	0.06876	0.2366	FALSE	FALSE	FALSE
ENSG00000185338	SOCS1	399.31	-0.237	0.281	0.3987	0.6288	0.873	0.277	0.001618	0.04738	293.71	-1.711	0.281	1.117e-09	2.88e-08	-1.594	0.281	1.448e-08	8.263e-07	FALSE	FALSE	FALSE
ENSG00000177707	NECTIN3	227.382	0.776	0.434	0.07395	0.2162	0.697	0.436	0.1098	0.5123	397.191	0.421	0.242	0.08164	0.216	0.363	0.243	0.1351	0.3598	FALSE	FALSE	FALSE
ENSG00000164543	STK17A	399.732	-0.777	0.275	0.004738	0.02918	-0.395	0.274	0.1491	0.5826	414.139	-0.46	0.256	0.07208	0.1982	-0.347	0.256	0.1748	0.424	FALSE	FALSE	FALSE
ENSG00000171603	CLSTN1	8347.64	0.697	0.203	0.0005912	0.005622	0.309	0.203	0.1276	0.5456	30041.6	0.233	0.131	0.07599	0.2059	0.17	0.131	0.1968	0.4534	TRUE	FALSE	FALSE
ENSG00000293486	ENSG00000293486	37.947	2.262	0.742	0.002288	0.01652	1.436	0.759	0.05836	NA	174.061	0.475	0.342	0.1653	0.3537	0.466	0.343	0.1751	0.4243	FALSE	FALSE	FALSE
ENSG00000149428	HYOU1	11617.3	0.499	0.196	0.01107	0.05584	0.259	0.197	0.1882	0.6401	23085.8	-0.168	0.128	0.1897	0.3876	0.321	0.128	0.01209	0.07278	FALSE	FALSE	FALSE
ENSG00000136144	RCBTB1	1509.22	-0.248	0.221	0.2608	0.4907	-0.33	0.221	0.1356	0.5617	1013.48	0.627	0.183	0.0006033	0.004408	0.524	0.183	0.004234	0.0342	FALSE	FALSE	FALSE
ENSG00000173065	FAM222B	2783.37	-0.513	0.192	0.007392	0.04106	-0.167	0.191	0.3827	0.8025	2408.45	-0.469	0.149	0.001619	0.009994	-0.386	0.149	0.009598	0.06204	FALSE	FALSE	FALSE
ENSG00000254996	ANKHD1-EIF4EBP3	231.608	2.529	1.332	0.05762	0.1812	2.114	1.333	0.1129	0.5182	801.425	0.725	0.227	0.001397	0.008829	0.274	0.228	0.2295	0.4969	FALSE	FALSE	FALSE
ENSG00000204065	TCEAL5	45.363	2.267	0.704	0.001269	0.01033	1.322	0.718	0.06563	NA	143.554	0.883	0.374	0.01826	0.0705	0.379	0.378	0.3163	0.5977	FALSE	FALSE	FALSE
ENSG00000176912	TYMSOS	91.999	-0.751	0.459	0.1018	0.2673	0.646	0.444	0.1462	0.5784	154.021	-1.782	0.391	5.269e-06	7.016e-05	0.529	0.371	0.1536	0.3894	FALSE	FALSE	FALSE
ENSG00000069188	SDK2	527.011	-1.146	0.249	4.082e-06	8.615e-05	-0.885	0.248	0.000362	0.01589	704.454	0.926	0.204	5.728e-06	7.567e-05	0.173	0.206	0.4014	0.6763	TRUE	TRUE	TRUE
ENSG00000118640	VAMP8	981.188	-1.156	0.226	3.216e-07	9.102e-06	-0.433	0.225	0.05389	0.3739	399.982	-0.347	0.266	0.1919	0.3904	-0.378	0.266	0.156	0.3939	TRUE	TRUE	TRUE
ENSG00000125731	SH2D3A	520.496	-0.851	0.25	0.0006662	0.006187	-0.221	0.248	0.3732	0.7967	138.085	-1.312	0.382	0.0005969	0.004365	-0.834	0.379	0.02781	0.1316	FALSE	FALSE	FALSE
[truncated: 16,467 more rows]
